# Supplementary material for: Prediction of Spontaneous Regression of Cervical Intraepithelial Neoplasia Lesions Grades 2 and 3 by Proteomic Analysis
Source: Int J Proteomics. 2014 Jun 15;2014:129064. doi: 10.1155/2014/129064 (PMC4082862; doi:10.1155/2014/129064)
Supplement: Supplementary file 1 — Excel spreadsheets containing peptide identification details for all proteins from the complete dataset with regression, table 1, and without regression, table 2 [file 129064.f1.xls]

## Sheet: Sheet1
Accession #	#AAs	MW [Da]	Description	ΣCoverage	Σ# Peptides	# Peptides A2	# Peptides B2	# Peptides C2	# Peptides D2	# Peptides E2	# Peptides F2	# Peptides G2	# Peptides H2	# Peptides I2	# Peptides J2	# Peptides K2	# Peptides L2	# Peptides M2	# Peptides N2	# Peptides O2	# Peptides P2	# Peptides Q2	# Peptides R2	# Peptides S2	# Peptides T2
gi283135365	21	2382	Chain A, Human Insulin	100	8									4							4
	Sequence	Max. ProbabilityScore of A2	Max. XCorr of A2	Max. ProbabilityScore of B2	Max. XCorr of B2	Max. ProbabilityScore of C2	Max. XCorr of C2	Max. ProbabilityScore of D2	Max. XCorr of D2	Max. ProbabilityScore of E2	Max. XCorr of E2	Max. ProbabilityScore of F2	Max. XCorr of F2	Max. ProbabilityScore of G2	Max. XCorr of G2	Max. ProbabilityScore of H2	Max. XCorr of H2	Max. ProbabilityScore of I2	Max. XCorr of I2	Max. ProbabilityScore of J2	Max. XCorr of J2	Max. ProbabilityScore of K2	Max. XCorr of K2	Max. ProbabilityScore of L2	Max. XCorr of L2	Max. ProbabilityScore of M2	Max. XCorr of M2	Max. ProbabilityScore of N2	Max. XCorr of N2	Max. ProbabilityScore of O2	Max. XCorr of O2	Max. ProbabilityScore of P2	Max. XCorr of P2	Max. ProbabilityScore of Q2	Max. XCorr of Q2	Max. ProbabilityScore of R2	Max. XCorr of R2	Max. ProbabilityScore of S2	Max. XCorr of S2	Max. ProbabilityScore of T2	Max. XCorr of T2
	GIVEQCCTSICSLYQLENYCN																	115.73	4.22281													57.9302	4.5284
		Sequence	# Proteins	# Protein Groups	Activation Type	Modifications	Probability	XCorr	Δ Score	Rank	Charge	MH+ [Da]	ΔM [ppm]	First Scan	Last Scan	RT [min]	MSOrder	Ions Matched	Annotation
		GIVEQccTSIcSLYQLENYcN	3	1	CID	C6(Carbamidomethyl) C7(Carbamidomethyl) C11(Carbamidomethyl) C20(Carbamidomethyl)	46.8943	4.5284	0	1	3	2611.09	-2.12869	6527	6527	103.037	MS2	29/80
		GIVEQccTSIcSLYQLENYcN	3	1	CID	C6(Carbamidomethyl) C7(Carbamidomethyl) C11(Carbamidomethyl) C20(Carbamidomethyl)	44.7926	4.39814	0	1	3	2611.1	1.89963	6536	6536	103.164	MS2	32/80
		GIVEQCCTSICSLYQLENYCN	3	0	CID		108.312	4.22281	0	1	2	2383.01	1.7095	10291	10291	137.076	MS2	24/40
		GIVEQccTSIcSLYQLENYcN	3	1	CID	C6(Carbamidomethyl) C7(Carbamidomethyl) C11(Carbamidomethyl) C20(Carbamidomethyl)	8.45524	4.21032	0	1	3	2611.1	2.81515	6511	6511	102.828	MS2	29/80
		GIVEQccTSIcSLYQLENYcN	3	1	CID	C6(Carbamidomethyl) C7(Carbamidomethyl) C11(Carbamidomethyl) C20(Carbamidomethyl)	57.9302	4.12691	0	1	3	2611.1	3.18136	6532	6532	103.105	MS2	28/80
		GIVEQCCTSICSLYQLENYCN	3	0	CID		115.73	4.10861	0	1	2	2383.01	0.97708	10285	10285	137.01	MS2	24/40
		GIVEQCCTSICSLYQLENYCN	3	0	CID		110.998	3.96706	0	1	2	2383.01	4.88333	10317	10317	137.353	MS2	24/40
		GIVEQCCTSICSLYQLENYCN	3	0	CID		97.9043	3.86621	0	1	2	2383.02	9.522	10314	10314	137.319	MS2	24/40
gi294979723	146	0	Chain G, Room Temperature Time-Of-Flight Neutron Diffraction Study Of Deoxy Human Normal Adult Hemoglobin	89.04	800	59	54	21	22	21	26	31	42	48	37	43	32	34	29	49	65	36	26	59	66
	Sequence	Max. ProbabilityScore of A2	Max. XCorr of A2	Max. ProbabilityScore of B2	Max. XCorr of B2	Max. ProbabilityScore of C2	Max. XCorr of C2	Max. ProbabilityScore of D2	Max. XCorr of D2	Max. ProbabilityScore of E2	Max. XCorr of E2	Max. ProbabilityScore of F2	Max. XCorr of F2	Max. ProbabilityScore of G2	Max. XCorr of G2	Max. ProbabilityScore of H2	Max. XCorr of H2	Max. ProbabilityScore of I2	Max. XCorr of I2	Max. ProbabilityScore of J2	Max. XCorr of J2	Max. ProbabilityScore of K2	Max. XCorr of K2	Max. ProbabilityScore of L2	Max. XCorr of L2	Max. ProbabilityScore of M2	Max. XCorr of M2	Max. ProbabilityScore of N2	Max. XCorr of N2	Max. ProbabilityScore of O2	Max. XCorr of O2	Max. ProbabilityScore of P2	Max. XCorr of P2	Max. ProbabilityScore of Q2	Max. XCorr of Q2	Max. ProbabilityScore of R2	Max. XCorr of R2	Max. ProbabilityScore of S2	Max. XCorr of S2	Max. ProbabilityScore of T2	Max. XCorr of T2
	SAVTALWGKVNVDEVGGEALGR	89.8511	4.96452	97.2033	4.68611													85.4219	4.4499	69.5589	4.36646	87.1501	4.98927	81.9432	4.65741	102.816	4.90675			92.8341	4.59898	87.6826	4.94505	77.1117	5.00502			81.3279	4.80036	93.3032	5.00806
		Sequence	# Proteins	# Protein Groups	Activation Type	Modifications	Probability	XCorr	Δ Score	Rank	Charge	MH+ [Da]	ΔM [ppm]	First Scan	Last Scan	RT [min]	MSOrder	Ions Matched	Annotation
		SAVTALWGKVNVDEVGGEALGR	3	1	CID		73.8679	5.00806	0	1	3	2228.17	-1.5398	6370	6370	95.0377	MS2	38/84
		SAVTALWGKVNVDEVGGEALGR	3	0	CID		72.1532	5.00502	0	1	3	2228.17	2.48852	6370	6370	94.9289	MS2	35/84
		SAVTALWGKVNVDEVGGEALGR	3	0	CID		87.1501	4.98927	0	1	3	2228.17	1.38988	5736	5736	94.7715	MS2	39/84
		SAVTALWGKVNVDEVGGEALGR	3	0	CID		70.9312	4.96452	0	1	3	2228.17	4.13647	6464	6464	95.1407	MS2	38/84
		SAVTALWGKVNVDEVGGEALGR	3	1	CID		64.8225	4.94505	0	1	3	2228.17	1.57299	5908	5908	94.787	MS2	36/84
		SAVTALWGKVNVDEVGGEALGR	3	0	CID		77.9885	4.90675	0	1	3	2228.17	2.12231	6016	6016	94.7577	MS2	38/84
		SAVTALWGKVNVDEVGGEALGR	3	0	CID		77.1117	4.87355	0	1	3	2228.17	1.9392	6365	6365	94.856	MS2	37/84
		SAVTALWGKVNVDEVGGEALGR	3	1	CID		67.3633	4.80036	0	1	3	2228.16	-6.84986	6291	6291	95.1368	MS2	39/84
		SAVTALWGKVNVDEVGGEALGR	3	1	CID		87.6826	4.77396	0	1	3	2228.17	2.30541	5914	5914	94.8718	MS2	35/84
		SAVTALWGKVNVDEVGGEALGR	3	1	CID		68.1267	4.76813	0	1	3	2228.17	5.4182	5911	5911	94.8296	MS2	39/84
		SAVTALWGKVNVDEVGGEALGR	3	1	CID		63.7485	4.76268	0	1	3	2228.17	0.108145	6608	6608	98.3132	MS2	34/84
		SAVTALWGKVNVDEVGGEALGR	3	0	CID		88.3293	4.68611	0	1	3	2228.17	3.95336	6589	6589	95.0181	MS2	37/84
		SAVTALWGKVNVDEVGGEALGR	3	0	CID		74.3513	4.65741	0	1	3	2228.17	1.20678	5904	5904	93.6747	MS2	40/84
		SAVTALWGKVNVDEVGGEALGR	3	0	CID		81.9432	4.6039	0	1	3	2228.17	-0.0749602	5913	5913	93.7968	MS2	40/84
		SAVTALWGKVNVDEVGGEALGR	3	0	CID		60.1539	4.59898	0	1	3	2228.17	-0.441171	6862	6862	94.683	MS2	39/84
		SAVTALWGKVNVDEVGGEALGR	3	1	CID		87.4389	4.58524	0	1	3	2228.17	3.40404	6374	6374	95.0938	MS2	39/84
		SAVTALWGKVNVDEVGGEALGR	3	0	CID		80.5806	4.52293	0	1	3	2228.17	1.38988	5911	5911	93.7721	MS2	39/84
		SAVTALWGKVNVDEVGGEALGR	3	0	CID		73.9026	4.48736	0	1	3	2228.17	2.48852	6866	6866	94.7333	MS2	38/84
		SAVTALWGKVNVDEVGGEALGR	3	1	CID		61.2739	4.47755	0	1	3	2228.17	0.108145	6295	6295	95.191	MS2	41/84
		SAVTALWGKVNVDEVGGEALGR	3	1	CID		70.886	4.47517	0	1	3	2228.17	2.67162	6366	6366	94.9808	MS2	38/84
		SAVTALWGKVNVDEVGGEALGR	3	0	CID		77.7798	4.46478	0	1	3	2228.17	1.57299	5908	5908	93.7325	MS2	37/84
		SAVTALWGKVNVDEVGGEALGR	3	1	CID		65.8049	4.46211	0	1	3	2228.17	-2.08912	5906	5906	94.7619	MS2	31/84
		SAVTALWGKVNVDEVGGEALGR	3	0	CID		73.6371	4.4499	0	1	3	2228.17	0.840567	6787	6787	94.8989	MS2	38/84
		SAVTALWGKVNVDEVGGEALGR	3	0	CID		46.0913	4.38273	0	1	3	2228.17	5.2351	6071	6071	95.3878	MS2	34/84
		SAVTALWGKVNVDEVGGEALGR	3	0	CID		70.4491	4.36664	0	1	3	2228.17	1.57299	6466	6466	95.1656	MS2	36/84
		SAVTALWGKVNVDEVGGEALGR	3	0	CID		55.7938	4.36646	0	1	3	2228.17	6.51684	7001	7001	97.5954	MS2	31/84
		SAVTALWGKVNVDEVGGEALGR	3	0	CID		87.075	4.36197	0	1	3	2228.17	-1.72291	6458	6458	95.067	MS2	37/84
		SAVTALWGKVNVDEVGGEALGR	3	0	CID		82.8857	4.34578	0	1	3	2228.17	3.58715	5740	5740	94.8298	MS2	37/84
		SAVTALWGKVNVDEVGGEALGR	3	0	CID		97.2033	4.30902	0	1	3	2228.17	4.31957	6580	6580	94.8876	MS2	31/84
		SAVTALWGKVNVDEVGGEALGR	3	0	CID		80.2426	4.27132	0	1	3	2228.17	1.75609	5734	5734	94.7463	MS2	36/84
		SAVTALWGKVNVDEVGGEALGR	3	0	CID		79.9303	4.24984	0	1	3	2228.17	1.02367	6006	6006	94.6343	MS2	35/84
		SAVTALWGKVNVDEVGGEALGR	3	1	CID		93.3032	4.23856	0	1	3	2228.17	6.51684	6364	6364	94.9546	MS2	33/84
		SAVTALWGKVNVDEVGGEALGR	3	0	CID		84.364	4.22806	0	1	3	2228.17	2.67162	6782	6782	94.8359	MS2	37/84
		SAVTALWGKVNVDEVGGEALGR	3	0	CID		102.816	4.22261	0	1	3	2228.17	1.20678	6022	6022	94.8459	MS2	37/84
		SAVTALWGKVNVDEVGGEALGR	3	0	CID		57.965	4.21473	0	1	3	2228.17	1.57299	5730	5730	94.6862	MS2	36/84
		SAVTALWGKVNVDEVGGEALGR	3	0	CID		89.8511	4.20631	0	1	3	2228.17	5.96752	6455	6455	95.0246	MS2	35/84
		SAVTALWGKVNVDEVGGEALGR	3	0	CID		92.8341	4.20366	0	1	3	2228.17	3.03783	6870	6870	94.7884	MS2	38/84
		SAVTALWGKVNVDEVGGEALGR	3	1	CID		81.3279	4.18217	0	1	3	2228.17	-0.0749602	6293	6293	95.1633	MS2	33/84
		SAVTALWGKVNVDEVGGEALGR	3	0	CID		88.9395	4.17991	0	1	3	2228.17	2.67162	6595	6595	95.1082	MS2	38/84
		SAVTALWGKVNVDEVGGEALGR	3	0	CID		85.4219	4.14108	0	1	3	2228.17	3.58715	6779	6779	94.7962	MS2	37/84
		SAVTALWGKVNVDEVGGEALGR	3	0	CID		69.5589	4.13328	0	1	3	2228.17	1.57299	6727	6727	94.4382	MS2	38/84
		SAVTALWGKVNVDEVGGEALGR	3	0	CID		63.8191	4.11896	0	1	3	2228.17	2.12231	6864	6864	94.708	MS2	37/84
		SAVTALWGKVNVDEVGGEALGR	3	0	CID		94.5647	3.92549	0	1	3	2228.17	5.78441	6584	6584	94.9481	MS2	35/84
		SAVTALWGKVNVDEVGGEALGR	3	0	CID		49.8065	3.90965	0	1	3	2228.17	3.40404	6092	6092	95.6611	MS2	31/84
		SAVTALWGKVNVDEVGGEALGR	3	1	CID		40.3545	3.78309	0	1	3	2228.17	-0.0749602	6159	6159	98.2156	MS2	29/84
		SAVTALWGKVNVDEVGGEALGR	3	1	CID		76.668	3.69665	0	1	3	2228.17	6.15063	6282	6282	95.0117	MS2	31/84
		SAVTALWGKVNVDEVGGEALGR	3	0	CID		53.8491	3.64185	0	1	3	2228.17	3.22094	6351	6351	94.6699	MS2	35/84
		SAVTALWGKVNVDEVGGEALGR	3	0	CID		68.2341	3.55219	0	1	3	2228.17	-0.0749602	6776	6776	94.7565	MS2	34/84
		SAVTALWGKVNVDEVGGEALGR	3	0	CID		20.677	3.47043	0	1	3	2228.16	-8.49781	6037	6037	98.4216	MS2	32/84
		SAVTALWGKVNVDEVGGEALGR	3	1	CID		47.2218	2.99362	0	1	3	2228.17	1.02367	6152	6152	98.1145	MS2	32/84
		SAVTALWGKVNVDEVGGEALGR	3	1	CID		24.745	2.94031	0	1	3	2228.17	-1.5398	6197	6197	98.7665	MS2	29/84
	KVLGAFSDGLAHLDNLK	82.5854	4.93716	60.2345	3.95366					65.3726	4.5075			36.9672	4.14	56.6496	4.39804	77.9974	4.85495	77.9826	4.48346	65.1608	4.86731	59.8685	3.51445	79.8165	4.94364	53.5124	4.18637	62.8617	4.76511	104.649	5.38292	67.2751	4.5758			65.8081	4.72065	64.7109	4.37137
		Sequence	# Proteins	# Protein Groups	Activation Type	Modifications	Probability	XCorr	Δ Score	Rank	Charge	MH+ [Da]	ΔM [ppm]	First Scan	Last Scan	RT [min]	MSOrder	Ions Matched	Annotation
		KVLGAFSDGLAHLDNLK	3	2	CID		54.5393	5.38292	0	1	3	1797.99	2.15893	5230	5230	85.8585	MS2	34/64
		KVLGAFSDGLAHLDNLK	3	2	CID		68.0069	5.31767	0	1	3	1797.99	3.98998	5210	5210	85.6322	MS2	31/64
		KVLGAFSDGLAHLDNLK	3	2	CID		73.4642	5.27958	0	1	3	1797.99	1.79272	5167	5167	85.1444	MS2	35/64
		KVLGAFSDGLAHLDNLK	3	2	CID		72.2648	5.14804	0	1	3	1797.99	1.4265	5236	5236	85.944	MS2	33/64
		KVLGAFSDGLAHLDNLK	3	2	CID		81.2346	4.96259	0	1	3	1797.99	2.52514	5162	5162	85.0761	MS2	33/64
		KVLGAFSDGLAHLDNLK	3	0	CID		77.134	4.94364	0	1	3	1797.99	0.877188	5203	5203	85.2745	MS2	30/64
		KVLGAFSDGLAHLDNLK	3	1	CID		82.5854	4.93716	0	1	3	1797.98	-1.13697	5763	5763	85.4788	MS2	31/64
		KVLGAFSDGLAHLDNLK	3	2	CID		77.8999	4.90715	0	1	3	1797.99	0.144766	5242	5242	86.0305	MS2	32/64
		KVLGAFSDGLAHLDNLK	3	2	CID		68.0458	4.8811	0	1	3	1797.99	1.2434	5172	5172	85.2182	MS2	32/64
		KVLGAFSDGLAHLDNLK	3	0	CID		50.01	4.86731	0	1	3	1797.99	2.34203	5091	5091	86.8867	MS2	28/64
		KVLGAFSDGLAHLDNLK	3	0	CID		43.0288	4.86492	0	1	3	1797.99	0.877188	4980	4980	85.6779	MS2	32/64
		KVLGAFSDGLAHLDNLK	3	0	CID		77.9974	4.85495	0	1	3	1797.99	1.2434	6045	6045	85.8637	MS2	28/64
		KVLGAFSDGLAHLDNLK	3	1	CID		54.4172	4.85287	0	1	3	1797.99	1.60961	5770	5770	85.5661	MS2	31/64
		KVLGAFSDGLAHLDNLK	3	0	CID		73.9165	4.8266	0	1	3	1797.99	0.694083	6088	6088	86.3532	MS2	32/64
		KVLGAFSDGLAHLDNLK	3	0	CID		44.4424	4.80336	0	1	3	1797.99	0.327872	6111	6111	86.6695	MS2	32/64
		KVLGAFSDGLAHLDNLK	3	1	CID		37.3902	4.78049	0	1	3	1797.99	0.144766	5768	5768	85.5425	MS2	32/64
		KVLGAFSDGLAHLDNLK	3	0	CID		43.5785	4.76511	0	1	3	1797.99	0.694083	6183	6183	86.1774	MS2	30/64
		KVLGAFSDGLAHLDNLK	3	1	CID		58.7142	4.72065	0	1	3	1797.99	-0.40455	5620	5620	85.6255	MS2	29/64
		KVLGAFSDGLAHLDNLK	3	0	CID		49.3568	4.68975	0	1	3	1797.99	1.2434	6201	6201	86.4124	MS2	28/64
		KVLGAFSDGLAHLDNLK	3	0	CID		62.8617	4.67851	0	1	3	1797.99	0.144766	6196	6196	86.3404	MS2	31/64
		KVLGAFSDGLAHLDNLK	3	0	CID		79.8165	4.64636	0	1	3	1797.99	2.15893	5116	5116	84.3233	MS2	29/64
		KVLGAFSDGLAHLDNLK	3	0	CID		65.2583	4.64574	0	1	3	1797.99	2.15893	6066	6066	86.1014	MS2	31/64
		KVLGAFSDGLAHLDNLK	3	1	CID		63.1805	4.60545	0	1	3	1797.99	-0.221445	5988	5988	88.5934	MS2	30/64
		KVLGAFSDGLAHLDNLK	3	0	CID		53.1021	4.58094	0	1	3	1797.99	0.327872	6106	6106	86.6006	MS2	31/64
		KVLGAFSDGLAHLDNLK	3	0	CID		56.1213	4.5758	0	1	3	1797.99	2.34203	5624	5624	85.8588	MS2	29/64
		KVLGAFSDGLAHLDNLK	3	0	CID		39.4463	4.53901	0	1	3	1797.99	1.4265	6213	6213	86.5874	MS2	32/64
		KVLGAFSDGLAHLDNLK	3	0	CID		65.3726	4.5075	0	1	3	1797.99	1.4265	6011	6011	84.7472	MS2	30/64
		KVLGAFSDGLAHLDNLK	3	0	CID		46.016	4.48371	0	1	3	1797.99	2.15893	5096	5096	86.9602	MS2	30/64
		KVLGAFSDGLAHLDNLK	3	0	CID		47.3683	4.48346	0	1	3	1797.99	2.70824	6073	6073	86.8837	MS2	30/64
		KVLGAFSDGLAHLDNLK	3	0	CID		46.1412	4.47612	0	1	3	1797.99	1.79272	6101	6101	86.532	MS2	33/64
		KVLGAFSDGLAHLDNLK	3	2	CID		102.332	4.45497	0	1	3	1797.99	2.52514	5461	5461	89.1875	MS2	26/64
		KVLGAFSDGLAHLDNLK	3	1	CID		62.0867	4.43324	0	1	3	1797.99	-0.0383391	5766	5766	85.519	MS2	28/64
		KVLGAFSDGLAHLDNLK	3	0	CID		56.5971	4.40564	0	1	3	1797.99	2.34203	5620	5620	85.8033	MS2	32/64
		KVLGAFSDGLAHLDNLK	3	2	CID		54.5804	4.39804	0	1	3	1797.99	1.2434	6193	6193	87.4336	MS2	29/64
		KVLGAFSDGLAHLDNLK	3	2	CID		56.6496	4.38092	0	1	3	1797.99	2.15893	6114	6114	86.5508	MS2	32/64
		KVLGAFSDGLAHLDNLK	3	2	CID		104.649	4.37285	0	1	3	1797.99	-0.40455	5467	5467	89.2815	MS2	31/64
		KVLGAFSDGLAHLDNLK	3	1	CID		60.0386	4.37137	0	1	3	1797.98	-0.953866	5681	5681	85.5532	MS2	32/64
		KVLGAFSDGLAHLDNLK	3	1	CID		60.7014	4.37071	0	1	3	1797.99	0.144766	5618	5618	85.5992	MS2	29/64
		KVLGAFSDGLAHLDNLK	3	0	CID		60.8432	4.34935	0	1	3	1797.99	1.60961	5350	5350	86.9795	MS2	30/64
		KVLGAFSDGLAHLDNLK	3	0	CID		49.874	4.32899	0	1	3	1797.98	-2.41871	5636	5636	86.0361	MS2	29/64
		KVLGAFSDGLAHLDNLK	3	1	CID		58.2795	4.307	0	1	3	1797.99	0.877188	5624	5624	85.6785	MS2	33/64
		KVLGAFSDGLAHLDNLK	3	0	CID		53.1839	4.29776	0	1	3	1797.99	2.15893	6208	6208	86.5157	MS2	30/64
		KVLGAFSDGLAHLDNLK	3	0	CID		52.8372	4.27617	0	1	3	1797.99	1.06029	6095	6095	86.4498	MS2	31/64
		KVLGAFSDGLAHLDNLK	3	0	CID		44.3551	4.27442	0	1	3	1797.99	1.4265	6089	6089	87.1087	MS2	29/64
		KVLGAFSDGLAHLDNLK	3	0	CID		60.6658	4.26737	0	1	3	1797.99	0.510977	5103	5103	87.0686	MS2	31/64
		KVLGAFSDGLAHLDNLK	3	0	CID		63.0756	4.24705	0	1	3	1797.99	-0.770761	6083	6083	87.0197	MS2	30/64
		KVLGAFSDGLAHLDNLK	3	1	CID		42.8138	4.23725	0	1	3	1797.98	-1.86939	6008	6008	88.8781	MS2	30/64
		KVLGAFSDGLAHLDNLK	3	1	CID		64.6824	4.21392	0	1	3	1797.99	-0.770761	5679	5679	85.5277	MS2	28/64
		KVLGAFSDGLAHLDNLK	3	2	CID		55.4826	4.2136	0	1	3	1797.98	-1.32008	6144	6144	86.8934	MS2	31/64
		KVLGAFSDGLAHLDNLK	3	0	CID		46.4927	4.18637	0	1	3	1797.99	3.25756	5297	5297	85.5736	MS2	32/64
		KVLGAFSDGLAHLDNLK	3	0	CID		67.2751	4.18627	0	1	3	1797.99	1.60961	5630	5630	85.9466	MS2	29/64
		KVLGAFSDGLAHLDNLK	3	0	CID		77.9826	4.16816	0	1	3	1797.99	3.25756	6023	6023	86.3367	MS2	31/64
		KVLGAFSDGLAHLDNLK	3	2	CID		79.6608	4.15734	0	1	3	1797.99	2.70824	5480	5480	89.4793	MS2	25/64
		KVLGAFSDGLAHLDNLK	3	0	CID		50.9774	4.15725	0	1	3	1797.99	0.877188	5334	5334	86.7365	MS2	27/64
		KVLGAFSDGLAHLDNLK	3	1	CID		49.5388	4.14408	0	1	3	1797.99	0.327872	5683	5683	85.5775	MS2	32/64
		KVLGAFSDGLAHLDNLK	3	0	CID		36.9672	4.14	0	1	3	1797.99	2.34203	6262	6262	85.8514	MS2	29/64
		KVLGAFSDGLAHLDNLK	3	0	CID		65.1608	4.06493	0	1	3	1797.99	1.60961	5105	5105	87.0934	MS2	29/64
		KVLGAFSDGLAHLDNLK	3	2	CID		37.7838	4.05792	0	1	3	1797.99	1.60961	6270	6270	88.3162	MS2	27/64
		KVLGAFSDGLAHLDNLK	3	0	CID		44.1063	3.9987	0	1	3	1797.99	1.79272	6016	6016	84.8174	MS2	33/64
		KVLGAFSDGLAHLDNLK	3	0	CID		51.3019	3.99706	0	1	3	1797.99	1.60961	5980	5980	84.3801	MS2	28/64
		KVLGAFSDGLAHLDNLK	3	0	CID		25.6988	3.98626	0	1	3	1797.99	3.80688	5464	5464	87.4315	MS2	32/64
		KVLGAFSDGLAHLDNLK	3	1	CID		55.9144	3.9789	0	1	3	1797.99	0.510977	6001	6001	88.7814	MS2	29/64
		KVLGAFSDGLAHLDNLK	3	0	CID		51.0257	3.95366	0	1	3	1797.99	2.15893	5897	5897	85.4736	MS2	27/64
		KVLGAFSDGLAHLDNLK	3	0	CID		57.5994	3.94958	0	1	3	1797.99	0.510977	5338	5338	86.7941	MS2	28/64
		KVLGAFSDGLAHLDNLK	3	1	CID		65.8081	3.92996	0	1	3	1797.99	1.2434	5622	5622	85.653	MS2	29/64
		KVLGAFSDGLAHLDNLK	3	0	CID		49.0628	3.88869	0	1	3	1797.99	1.97582	5329	5329	86.6605	MS2	30/64
		KVLGAFSDGLAHLDNLK	3	1	CID		19.9415	3.88458	0	1	3	1797.98	-0.953866	5842	5842	88.7839	MS2	27/64
		KVLGAFSDGLAHLDNLK	3	1	CID		64.7109	3.88142	0	1	3	1797.99	-0.40455	5676	5676	85.4848	MS2	28/64
		KVLGAFSDGLAHLDNLK	3	1	CID		51.2483	3.85874	0	1	3	1797.99	2.52514	5912	5912	88.747	MS2	28/64
		KVLGAFSDGLAHLDNLK	3	2	CID		62.4997	3.85185	0	1	3	1797.99	1.4265	5453	5453	89.0633	MS2	28/64
		KVLGAFSDGLAHLDNLK	3	2	CID		50.1254	3.84243	0	1	3	1797.99	2.89135	6221	6221	87.7515	MS2	28/64
		KVLGAFSDGLAHLDNLK	3	0	CID		60.6198	3.8216	0	1	3	1797.99	1.2434	6219	6219	86.6754	MS2	30/64
		KVLGAFSDGLAHLDNLK	3	1	CID		65.1029	3.77955	0	1	3	1797.99	3.62377	5850	5850	88.9044	MS2	29/64
		KVLGAFSDGLAHLDNLK	3	0	CID		37.5436	3.7536	0	1	3	1797.99	1.97582	5399	5399	86.7024	MS2	27/64
		KVLGAFSDGLAHLDNLK	3	0	CID		53.5124	3.69889	0	1	3	1797.99	0.144766	5461	5461	87.39	MS2	26/64
		KVLGAFSDGLAHLDNLK	3	0	CID		45.1621	3.65323	0	1	3	1797.99	-0.221445	6160	6160	85.9017	MS2	27/64
		KVLGAFSDGLAHLDNLK	3	1	CID		34.7052	3.6518	0	1	3	1797.98	-3.70045	5914	5914	88.7739	MS2	27/64
		KVLGAFSDGLAHLDNLK	3	1	CID		54.5316	3.62978	0	1	3	1797.99	4.17309	5900	5900	88.5892	MS2	28/64
		KVLGAFSDGLAHLDNLK	3	1	CID		46.8825	3.62201	0	1	3	1797.99	0.877188	5839	5839	88.7396	MS2	29/64
		KVLGAFSDGLAHLDNLK	3	0	CID		46.0048	3.61616	0	1	3	1797.99	1.4265	5895	5895	85.4471	MS2	29/64
		KVLGAFSDGLAHLDNLK	3	1	CID		34.1361	3.59951	0	1	3	1797.98	-1.86939	6012	6012	88.9341	MS2	31/64
		KVLGAFSDGLAHLDNLK	3	1	CID		45.9059	3.55871	0	1	3	1797.99	3.07445	5903	5903	88.6299	MS2	26/64
		KVLGAFSDGLAHLDNLK	3	0	CID		59.8685	3.51445	0	1	3	1797.99	0.510977	5180	5180	84.7983	MS2	25/64
		KVLGAFSDGLAHLDNLK	3	0	CID		28.5638	3.48419	0	1	3	1797.99	1.2434	6133	6133	88.7625	MS2	25/64
		KVLGAFSDGLAHLDNLK	3	1	CID		34.7056	3.43347	0	1	3	1797.99	0.877188	5867	5867	89.1573	MS2	27/64
		KVLGAFSDGLAHLDNLK	3	0	CID		16.7853	3.41953	0	1	3	1798	10.5818	5884	5884	85.2902	MS2	23/64
		KVLGAFSDGLAHLDNLK	3	0	CID		25.888	3.40283	0	1	3	1797.99	2.89135	5469	5469	87.5093	MS2	29/64
		KVLGAFSDGLAHLDNLK	3	0	CID		60.2345	3.29955	0	1	3	1797.99	1.97582	5891	5891	85.3897	MS2	26/64
		KVLGAFSDGLAHLDNLK	3	0	CID		33.2859	3.29574	0	1	3	1797.99	0.510977	5183	5183	84.8401	MS2	28/64
		KVLGAFSDGLAHLDNLK	3	0	CID		43.435	3.2372	0	1	3	1797.98	-5.3484	5867	5867	89.0706	MS2	26/64
		KVLGAFSDGLAHLDNLK	3	0	CID		41.3729	3.21255	0	1	3	1797.99	0.877188	5472	5472	87.5525	MS2	28/64
		KVLGAFSDGLAHLDNLK	3	0	CID		24.6972	3.16784	0	1	3	1797.99	1.4265	6449	6449	89.7315	MS2	25/64
		KVLGAFSDGLAHLDNLK	3	0	CID		23.5587	3.11945	0	1	3	1797.99	4.90551	5174	5174	84.7228	MS2	25/64
		KVLGAFSDGLAHLDNLK	3	0	CID		22.0264	3.10695	0	1	3	1797.99	-0.0383391	6474	6474	90.0963	MS2	19/64
		KVLGAFSDGLAHLDNLK	3	0	CID		16.8526	3.10585	0	1	3	1797.99	1.2434	5879	5879	89.244	MS2	26/64
		KVLGAFSDGLAHLDNLK	3	0	CID		10.7531	3.09781	0	1	3	1797.99	2.52514	6377	6377	90.1797	MS2	23/64
		KVLGAFSDGLAHLDNLK	3	0	CID		43.6245	3.04236	0	1	3	1797.98	-2.41871	6152	6152	89.024	MS2	24/64
		KVLGAFSDGLAHLDNLK	3	0	CID		32.1417	2.98552	0	1	3	1797.99	0.144766	5178	5178	84.7736	MS2	24/64
		KVLGAFSDGLAHLDNLK	3	0	CID		17.2844	2.96858	0	1	3	1797.98	-7.91187	6126	6126	88.6627	MS2	24/64
		KVLGAFSDGLAHLDNLK	3	0	CID		25.2359	2.95325	0	1	3	1797.98	-0.953866	5444	5444	88.215	MS2	24/64
		KVLGAFSDGLAHLDNLK	3	0	CID		2.36128	2.79771	0	1	3	1797.99	1.97582	5453	5453	88.3391	MS2	24/64
		KVLGAFSDGLAHLDNLK	3	0	CID		3.35028	2.71903	0	1	3	1797.99	2.34203	6360	6360	89.9501	MS2	23/64
		KVLGAFSDGLAHLDNLK	3	0	CID		11.1906	2.69627	0	1	3	1797.99	1.4265	5883	5883	89.3033	MS2	24/64
		KVLGAFSDGLAHLDNLK	3	0	CID		19.6482	2.65458	0	1	3	1797.98	-2.0525	6461	6461	89.9037	MS2	24/64
		KVLGAFSDGLAHLDNLK	3	0	CID		11.6048	2.63592	0	1	3	1797.99	-0.221445	6499	6499	90.4184	MS2	20/64
	FFESFGDLSTPDAVMGNPK	104.437	4.80477	93.8606	4.50462									109.045	4.38791			126.579	4.84603	50.6727	4.5139	84.8651	4.87642	95.1309	4.67174	97.8295	4.33451	109.676	4.7891	88.3014	4.99073	93.3514	4.45184	91.4324	4.69938			93.3832	4.62927	105.399	4.50554
		Sequence	# Proteins	# Protein Groups	Activation Type	Modifications	Probability	XCorr	Δ Score	Rank	Charge	MH+ [Da]	ΔM [ppm]	First Scan	Last Scan	RT [min]	MSOrder	Ions Matched	Annotation
		FFESFGDLSTPDAVmGNPK	2	0	CID	M15(Oxidation)	88.2438	4.99073	0	1	2	2074.95	2.36966	6518	6518	90.6765	MS2	21/36
		FFESFGDLSTPDAVmGNPK	2	0	CID	M15(Oxidation)	84.8651	4.87642	0	1	2	2074.95	2.6138	5374	5374	90.6603	MS2	20/36
		FFESFGDLSTPDAVmGNPK	2	0	CID	M15(Oxidation)	126.579	4.84603	0	1	2	2074.94	0.904814	6408	6408	90.5744	MS2	24/36
		FFESFGDLSTPDAVmGNPK	2	0	CID	M15(Oxidation)	81.2836	4.82841	0	1	2	2074.94	-0.0717481	6513	6513	90.6105	MS2	19/36
		FFESFGDLSTPDAVmGNPK	2	0	CID	M15(Oxidation)	82.0423	4.80477	0	1	2	2074.94	-4.22214	6158	6158	90.9669	MS2	21/36
		FFESFGDLSTPDAVmGNPK	2	0	CID	M15(Oxidation)	93.1594	4.7891	0	1	2	2074.94	0.660674	5698	5698	90.4219	MS2	22/36
		FFESFGDLSTPDAVmGNPK	2	0	CID	M15(Oxidation)	88.8058	4.73372	0	1	2	2074.94	1.3931	5704	5704	90.5063	MS2	20/36
		FFESFGDLSTPDAVmGNPK	2	0	CID	M15(Oxidation)	68.8161	4.69938	0	1	2	2074.94	-1.29245	5981	5981	90.5937	MS2	21/36
		FFESFGDLSTPDAVmGNPK	2	0	CID	M15(Oxidation)	95.1309	4.67174	0	1	2	2074.94	1.3931	5569	5569	89.8575	MS2	21/36
		FFESFGDLSTPDAVmGNPK	2	0	CID	M15(Oxidation)	82.4473	4.63737	0	1	2	2074.94	1.3931	6522	6522	90.7309	MS2	21/36
		FFESFGDLSTPDAVmGNPK	2	1	CID	M15(Oxidation)	82.33	4.62927	0	1	2	2074.95	2.36966	5999	5999	91.0481	MS2	23/36
		FFESFGDLSTPDAVmGNPK	2	0	CID	M15(Oxidation)	67.5247	4.5893	0	1	2	2074.94	1.14895	5687	5687	90.2654	MS2	18/36
		FFESFGDLSTPDAVmGNPK	2	0	CID	M15(Oxidation)	71.8554	4.56843	0	1	2	2074.94	-1.29245	6161	6161	91.0081	MS2	21/36
		FFESFGDLSTPDAVmGNPK	2	0	CID	M15(Oxidation)	79.5667	4.55864	0	1	2	2074.94	-3.73386	6156	6156	90.9399	MS2	20/36
		FFESFGDLSTPDAVmGNPK	2	0	CID	M15(Oxidation)	62.8267	4.53319	0	1	2	2074.94	0.904814	6819	6819	94.136	MS2	19/36
		FFESFGDLSTPDAVmGNPK	2	0	CID	M15(Oxidation)	88.3014	4.5177	0	1	2	2074.94	1.14895	6509	6509	90.558	MS2	22/36
		FFESFGDLSTPDAVmGNPK	2	0	CID	M15(Oxidation)	50.6727	4.5139	0	1	2	2074.94	2.12552	6649	6649	93.5432	MS2	22/36
		FFESFGDLSTPDAVmGNPK	2	1	CID	M15(Oxidation)	81.3902	4.50554	0	1	2	2074.94	-0.80417	6060	6060	90.7833	MS2	20/36
		FFESFGDLSTPDAVmGNPK	2	0	CID	M15(Oxidation)	65.6228	4.50462	0	1	2	2074.94	0.172392	6516	6516	94.0079	MS2	21/36
		FFESFGDLSTPDAVmGNPK	2	0	CID	M15(Oxidation)	81.9135	4.46381	0	1	2	2074.94	1.14895	5979	5979	90.5693	MS2	22/36
		FFESFGDLSTPDAVmGNPK	2	1	CID	M15(Oxidation)	93.3832	4.46105	0	1	2	2074.94	-2.02487	5986	5986	90.8608	MS2	21/36
		FFESFGDLSTPDAVmGNPK	2	0	CID	M15(Oxidation)	79.357	4.46062	0	1	2	2074.94	0.904814	5553	5553	89.6685	MS2	20/36
		FFESFGDLSTPDAVmGNPK	2	1	CID	M15(Oxidation)	65.3164	4.45184	0	1	2	2074.94	-1.78073	5566	5566	90.6883	MS2	22/36
		FFESFGDLSTPDAVmGNPK	2	1	CID	M15(Oxidation)	83.0208	4.45063	0	1	2	2074.95	3.34622	6299	6299	94.0343	MS2	25/36
		FFESFGDLSTPDAVmGNPK	2	0	CID	M15(Oxidation)	80.0551	4.44843	0	1	2	2074.94	1.14895	5550	5550	89.6297	MS2	21/36
		FFESFGDLSTPDAVmGNPK	2	1	CID	M15(Oxidation)	102.788	4.43125	0	1	2	2074.94	1.63724	6295	6295	93.9787	MS2	23/36
		FFESFGDLSTPDAVmGNPK	2	1	CID	M15(Oxidation)	73.662	4.42855	0	1	2	2074.94	0.172392	6244	6244	94.4519	MS2	19/36
		FFESFGDLSTPDAVmGNPK	2	0	CID	M15(Oxidation)	104.437	4.39551	0	1	2	2074.94	-3.24558	6414	6414	94.4351	MS2	24/36
		FFESFGDLSTPDAVmGNPK	2	0	CID	M15(Oxidation)	109.045	4.38791	0	1	2	2074.95	2.85794	6574	6574	89.4738	MS2	22/36
		FFESFGDLSTPDAVmGNPK	2	0	CID	M15(Oxidation)	73.0293	4.37726	0	1	2	2074.94	-0.315889	5367	5367	90.5751	MS2	20/36
		FFESFGDLSTPDAVmGNPK	2	1	CID	M15(Oxidation)	105.399	4.36135	0	1	2	2074.94	-0.315889	6071	6071	90.9395	MS2	21/36
		FFESFGDLSTPDAVmGNPK	2	0	CID	M15(Oxidation)	58.9702	4.36116	0	1	2	2074.94	1.63724	5363	5363	90.5257	MS2	20/36
		FFESFGDLSTPDAVmGNPK	2	1	CID	M15(Oxidation)	74.5403	4.35805	0	1	2	2074.94	2.12552	5995	5995	90.992	MS2	19/36
		FFESFGDLSTPDAVmGNPK	2	0	CID	M15(Oxidation)	109.676	4.35579	0	1	2	2074.95	2.6138	5692	5692	90.336	MS2	21/36
		FFESFGDLSTPDAVmGNPK	2	0	CID	M15(Oxidation)	76.7508	4.35219	0	1	2	2074.94	-5.1987	6401	6401	90.483	MS2	20/36
		FFESFGDLSTPDAVmGNPK	2	0	CID	M15(Oxidation)	97.8295	4.33451	0	1	2	2074.95	2.36966	5569	5569	89.8192	MS2	22/36
		FFESFGDLSTPDAVmGNPK	2	0	CID	M15(Oxidation)	83.1752	4.32238	0	1	2	2074.94	1.63724	5567	5567	89.7946	MS2	21/36
		FFESFGDLSTPDAVmGNPK	2	0	CID	M15(Oxidation)	47.0592	4.29661	0	1	2	2074.94	1.63724	6701	6701	94.1227	MS2	20/36
		FFESFGDLSTPDAVmGNPK	2	1	CID	M15(Oxidation)	58.404	4.29194	0	1	2	2074.94	1.14895	6219	6219	94.107	MS2	18/36
		FFESFGDLSTPDAVmGNPK	2	1	CID	M15(Oxidation)	44.1946	4.27392	0	1	2	2074.94	1.14895	5578	5578	90.851	MS2	21/36
		FFESFGDLSTPDAVmGNPK	2	0	CID	M15(Oxidation)	93.8606	4.21858	0	1	2	2074.95	4.32278	6507	6507	93.8877	MS2	20/36
		FFESFGDLSTPDAVmGNPK	2	0	CID	M15(Oxidation)	91.627	4.18727	0	1	2	2074.94	-0.560029	6410	6410	90.5987	MS2	23/36
		FFESFGDLSTPDAVmGNPK	2	0	CID	M15(Oxidation)	81.9113	4.18031	0	1	2	2074.94	-1.53659	6281	6281	90.7714	MS2	21/36
		FFESFGDLSTPDAVmGNPK	2	1	CID	M15(Oxidation)	93.3514	4.16645	0	1	2	2074.94	2.12552	5583	5583	90.9282	MS2	21/36
		FFESFGDLSTPDAVmGNPK	2	0	CID	M15(Oxidation)	91.4324	4.16584	0	1	2	2074.94	1.14895	5985	5985	90.6478	MS2	22/36
		FFESFGDLSTPDAVmGNPK	2	0	CID	M15(Oxidation)	78.7424	4.16287	0	1	2	2074.95	3.34622	5561	5561	89.7158	MS2	20/36
		FFESFGDLSTPDAVmGNPK	2	0	CID	M15(Oxidation)	64.3555	4.15956	0	1	2	2074.94	0.172392	6578	6578	89.5307	MS2	21/36
		FFESFGDLSTPDAVmGNPK	2	1	CID	M15(Oxidation)	91.6719	4.15713	0	1	2	2074.94	0.172392	6293	6293	93.9535	MS2	21/36
		FFESFGDLSTPDAVmGNPK	2	0	CID	M15(Oxidation)	88.1448	4.15314	0	1	2	2074.95	3.8345	6283	6283	90.7963	MS2	22/36
		FFESFGDLSTPDAVmGNPK	2	0	CID	M15(Oxidation)	75.1392	4.15026	0	1	2	2074.94	0.172392	6403	6403	94.2883	MS2	20/36
		FFESFGDLSTPDAVmGNPK	2	0	CID	M15(Oxidation)	66.631	4.12424	0	1	2	2074.94	1.88138	6797	6797	93.8356	MS2	20/36
		FFESFGDLSTPDAVmGNPK	2	0	CID	M15(Oxidation)	80.8185	4.10558	0	1	2	2074.94	2.12552	5370	5370	90.614	MS2	22/36
		FFESFGDLSTPDAVmGNPK	2	1	CID	M15(Oxidation)	88.0194	4.10289	0	1	2	2074.94	0.660674	6067	6067	90.8847	MS2	23/36
		FFESFGDLSTPDAVmGNPK	2	0	CID	M15(Oxidation)	76.7572	4.07707	0	1	2	2074.94	0.172392	6405	6405	94.3148	MS2	23/36
		FFESFGDLSTPDAVmGNPK	2	1	CID	M15(Oxidation)	60.8854	4.07357	0	1	2	2074.94	0.904814	6063	6063	90.8272	MS2	20/36
		FFESFGDLSTPDAVmGNPK	2	0	CID	M15(Oxidation)	80.4748	4.06211	0	1	2	2074.94	1.88138	6150	6150	90.8589	MS2	21/36
		FFESFGDLSTPDAVmGNPK	2	1	CID	M15(Oxidation)	99.05	4.06022	0	1	2	2074.94	-1.29245	6302	6302	94.0767	MS2	24/36
		FFESFGDLSTPDAVmGNPK	2	0	CID	M15(Oxidation)	92.9125	4.0484	0	1	2	2074.94	0.416533	6403	6403	90.507	MS2	21/36
		FFESFGDLSTPDAVmGNPK	2	0	CID	M15(Oxidation)	92.7902	4.03516	0	1	2	2074.95	2.36966	6417	6417	94.4772	MS2	19/36
		FFESFGDLSTPDAVmGNPK	2	1	CID	M15(Oxidation)	71.9906	4.02227	0	1	2	2074.94	1.3931	6264	6264	94.7521	MS2	19/36
		FFESFGDLSTPDAVmGNPK	2	1	CID	M15(Oxidation)	45.1942	4.01611	0	1	2	2074.95	6.52005	6258	6258	94.6622	MS2	18/36
		FFESFGDLSTPDAVmGNPK	2	0	CID	M15(Oxidation)	87.0551	4.00616	0	1	2	2074.94	-1.04831	6545	6545	94.4063	MS2	20/36
		FFESFGDLSTPDAVmGNPK	2	0	CID	M15(Oxidation)	61.5974	4.00547	0	1	2	2074.94	1.88138	5545	5545	89.5583	MS2	22/36
		FFESFGDLSTPDAVmGNPK	2	0	CID	M15(Oxidation)	79.0173	3.97916	0	1	2	2074.94	-1.29245	6273	6273	90.6647	MS2	22/36
		FFESFGDLSTPDAVmGNPK	2	1	CID	M15(Oxidation)	55.8757	3.92212	0	1	2	2074.95	2.36966	6255	6255	94.6196	MS2	21/36
		FFESFGDLSTPDAVmGNPK	2	0	CID	M15(Oxidation)	61.6957	3.87497	0	1	2	2074.94	-0.0717481	5976	5976	90.5278	MS2	19/36
		FFESFGDLSTPDAVmGNPK	2	0	CID	M15(Oxidation)	75.5265	3.87276	0	1	2	2074.94	1.63724	6278	6278	90.7309	MS2	22/36
		FFESFGDLSTPDAVmGNPK	2	1	CID	M15(Oxidation)	82.8462	3.81976	0	1	2	2074.95	3.8345	6267	6267	94.7943	MS2	20/36
		FFESFGDLSTPDAVmGNPK	2	0	CID	M15(Oxidation)	46.4434	3.79674	0	1	2	2074.94	1.63724	6550	6550	94.4729	MS2	18/36
		FFESFGDLSTPDAVmGNPK	2	1	CID	M15(Oxidation)	57.4694	3.77174	0	1	2	2074.95	2.85794	5990	5990	90.9203	MS2	20/36
		FFESFGDLSTPDAVmGNPK	2	0	CID	M15(Oxidation)	57.9396	3.75146	0	1	2	2074.94	0.660674	5571	5571	89.8437	MS2	19/36
		FFESFGDLSTPDAVmGNPK	2	1	CID	M15(Oxidation)	40.4596	3.70322	0	1	2	2074.94	1.14895	5885	5885	94.481	MS2	17/36
		FFESFGDLSTPDAVmGNPK	2	1	CID	M15(Oxidation)	62.0065	3.68353	0	1	2	2074.94	-5.68698	5570	5570	90.7407	MS2	21/36
		FFESFGDLSTPDAVmGNPK	2	1	CID	M15(Oxidation)	34.8057	3.59125	0	1	2	2074.94	-0.560029	5894	5894	94.6014	MS2	15/36
		FFESFGDLSTPDAVmGNPK	2	1	CID	M15(Oxidation)	33.8007	3.45677	0	1	2	2074.94	-7.15183	6564	6564	97.7039	MS2	17/36
		FFESFGDLSTPDAVmGNPK	2	0	CID	M15(Oxidation)	64.3018	3.42826	0	1	2	2074.94	-0.0717481	6815	6815	94.0891	MS2	17/36
		FFESFGDLSTPDAVmGNPK	2	0	CID	M15(Oxidation)	37.9848	3.40059	0	1	2	2074.95	3.8345	6805	6805	93.9499	MS2	20/36
		FFESFGDLSTPDAVmGNPK	2	1	CID	M15(Oxidation)	24.323	3.39389	0	1	2	2074.94	0.416533	6061	6061	96.8367	MS2	17/36
		FFESFGDLSTPDAVmGNPK	2	0	CID	M15(Oxidation)	44.9489	3.26861	0	1	2	2074.94	-6.17526	6353	6353	94.7053	MS2	20/36
		FFESFGDLSTPDAVmGNPK	2	1	CID	M15(Oxidation)	15.0276	3.19754	0	1	2	2074.95	5.29935	6086	6086	97.1634	MS2	16/36
		FFESFGDLSTPDAVmGNPK	2	0	CID	M15(Oxidation)	53.9761	3.09137	0	1	2	2074.95	7.00833	6592	6592	95.0665	MS2	18/36
		FFESFGDLSTPDAVmGNPK	2	1	CID	M15(Oxidation)	9.71445	2.95227	0	1	2	2074.94	-0.560029	5949	5949	95.3709	MS2	13/36
		FFESFGDLSTPDAVmGNPK	2	1	CID	M15(Oxidation)	10.9058	2.56404	0	1	2	2074.94	0.904814	6161	6161	98.2509	MS2	14/36
		FFESFGDLSTPDAVmGNPK	2	1	CID	M15(Oxidation)	12.1472	2.23883	0	1	2	2074.94	0.416533	6014	6014	96.2182	MS2	16/36
		FFESFGDLSTPDAVmGNPK	2	1	CID	M15(Oxidation)	10.8383	2.21927	0	1	2	2074.94	-4.71042	6139	6139	97.9279	MS2	15/36
	VNVDEVGGEALGR	58.3738	4.06829	60.2245	4.14984	55.261	3.95402	68.9294	3.93207	58.4926	3.91052	58.2571	3.92629	58.4935	3.68283	65.9982	4.0986	55.667	3.7383	55.4452	3.89196	62.3034	3.79258	67.4187	3.62773	58.9241	3.87742	60.96	3.62102	58.5655	3.79377	51.1194	3.82878	62.2284	3.68043	60.7574	3.80276	54.8416	4.00327	65.259	3.91484
		Sequence	# Proteins	# Protein Groups	Activation Type	Modifications	Probability	XCorr	Δ Score	Rank	Charge	MH+ [Da]	ΔM [ppm]	First Scan	Last Scan	RT [min]	MSOrder	Ions Matched	Annotation
		VNVDEVGGEALGR	3	0	CID		49.8109	4.14984	0	1	2	1314.67	0.917783	4401	4401	64.6327	MS2	18/24
		VNVDEVGGEALGR	3	1	CID		52.562	4.0986	0	1	2	1314.67	0.795713	4420	4420	65.4946	MS2	18/24
		VNVDEVGGEALGR	3	0	CID		54.3883	4.06829	0	1	2	1314.67	1.40606	4371	4371	66.0242	MS2	18/24
		VNVDEVGGEALGR	3	0	CID		57.632	4.04212	0	1	2	1314.67	2.13849	4374	4374	66.0609	MS2	18/24
		VNVDEVGGEALGR	3	1	CID		52.7157	4.00327	0	1	2	1314.67	1.03985	4210	4210	65.9302	MS2	18/24
		VNVDEVGGEALGR	3	1	CID		38.7175	3.96955	0	1	2	1314.67	1.03985	4216	4216	66.0051	MS2	18/24
		VNVDEVGGEALGR	3	0	CID		55.261	3.95402	0	1	2	1314.67	0.795713	4346	4346	65.4938	MS2	18/24
		VNVDEVGGEALGR	3	0	CID		58.2694	3.95221	0	1	2	1314.67	0.917783	4368	4368	65.9868	MS2	18/24
		VNVDEVGGEALGR	3	1	CID		45.1315	3.94336	0	1	2	1314.67	1.16192	4412	4412	65.4042	MS2	18/24
		VNVDEVGGEALGR	3	0	CID		40.6437	3.9366	0	1	2	1314.67	1.40606	4377	4377	66.0981	MS2	18/24
		VNVDEVGGEALGR	3	0	CID		44.5407	3.93207	0	1	2	1314.67	0.917783	4529	4529	65.7638	MS2	18/24
		VNVDEVGGEALGR	3	0	CID		35.7468	3.92629	0	1	2	1314.67	0.795713	4565	4565	64.9937	MS2	18/24
		VNVDEVGGEALGR	3	1	CID		57.1778	3.91484	0	1	2	1314.67	0.673643	4300	4300	66.1261	MS2	18/24
		VNVDEVGGEALGR	3	0	CID		43.9461	3.91052	0	1	2	1314.67	1.16192	4229	4229	62.5516	MS2	18/24
		VNVDEVGGEALGR	3	1	CID		54.7174	3.90458	0	1	2	1314.67	1.03985	4219	4219	66.0455	MS2	18/24
		VNVDEVGGEALGR	3	0	CID		54.4118	3.90238	0	1	2	1314.67	1.16192	4342	4342	65.447	MS2	18/24
		VNVDEVGGEALGR	3	0	CID		46.721	3.89678	0	1	2	1314.67	0.307432	4344	4344	65.4704	MS2	18/24
		VNVDEVGGEALGR	3	0	CID		55.4452	3.89196	0	1	2	1314.67	0.551572	4308	4308	64.7582	MS2	18/24
		VNVDEVGGEALGR	3	1	CID		54.8416	3.89021	0	1	2	1314.67	1.16192	4213	4213	65.968	MS2	18/24
		VNVDEVGGEALGR	3	0	CID		41.1821	3.87742	0	1	2	1314.67	0.551572	3624	3624	64.9272	MS2	17/24
		VNVDEVGGEALGR	3	0	CID		57.0851	3.84487	0	1	2	1314.67	1.40606	4399	4399	64.6088	MS2	18/24
		VNVDEVGGEALGR	3	1	CID		37.0052	3.82878	0	1	2	1314.67	0.551572	3755	3755	65.8367	MS2	17/24
		VNVDEVGGEALGR	3	1	CID		49.6595	3.81952	0	1	2	1314.67	0.795713	4303	4303	66.1672	MS2	18/24
		VNVDEVGGEALGR	3	0	CID		58.1262	3.80466	0	1	2	1314.67	0.551572	4231	4231	62.5753	MS2	18/24
		VNVDEVGGEALGR	3	1	CID		55.8067	3.80276	0	1	2	1314.67	1.16192	4558	4558	65.8152	MS2	18/24
		VNVDEVGGEALGR	3	0	CID		57.0294	3.79377	0	1	2	1314.67	0.307432	4586	4586	65.5741	MS2	18/24
		VNVDEVGGEALGR	3	0	CID		46.3285	3.79258	0	1	2	1314.67	0.551572	3424	3424	64.9394	MS2	18/24
		VNVDEVGGEALGR	3	0	CID		54.7656	3.79018	0	1	2	1314.67	0.307432	3422	3422	64.9107	MS2	18/24
		VNVDEVGGEALGR	3	0	CID		60.2245	3.7662	0	1	2	1314.67	1.16192	4403	4403	64.657	MS2	18/24
		VNVDEVGGEALGR	3	0	CID		38.7806	3.75712	0	1	2	1314.67	0.673643	4590	4590	65.6291	MS2	18/24
		VNVDEVGGEALGR	3	1	CID		46.5392	3.7558	0	1	2	1314.67	0.429502	4305	4305	66.1913	MS2	18/24
		VNVDEVGGEALGR	3	0	CID		57.767	3.75552	0	1	2	1314.67	0.673643	4526	4526	65.7243	MS2	18/24
		VNVDEVGGEALGR	3	0	CID		45.8809	3.75282	0	1	2	1314.67	0.917783	4561	4561	64.9368	MS2	17/24
		VNVDEVGGEALGR	3	0	CID		55.667	3.75143	0	1	2	1314.67	0.551572	3620	3620	64.8765	MS2	18/24
		VNVDEVGGEALGR	3	1	CID		53.6428	3.74245	0	1	2	1314.67	1.16192	4547	4547	65.6627	MS2	18/24
		VNVDEVGGEALGR	3	0	CID		53.3301	3.7383	0	1	2	1314.67	0.917783	4378	4378	64.2858	MS2	18/24
		VNVDEVGGEALGR	3	0	CID		62.3034	3.7353	0	1	2	1314.67	0.429502	3428	3428	64.9901	MS2	18/24
		VNVDEVGGEALGR	3	1	CID		51.1194	3.73365	0	1	2	1314.67	0.673643	3753	3753	65.8127	MS2	16/24
		VNVDEVGGEALGR	3	0	CID		25.0494	3.73243	0	1	2	1314.66	-0.30292	3991	3991	59.4183	MS2	15/24
		VNVDEVGGEALGR	3	1	CID		51.9037	3.73204	0	1	2	1314.67	1.52813	4552	4552	65.7306	MS2	18/24
		VNVDEVGGEALGR	3	0	CID		52.724	3.7211	0	1	2	1314.67	0.307432	4570	4570	65.0582	MS2	16/24
		VNVDEVGGEALGR	3	1	CID		55.893	3.71531	0	1	2	1314.67	1.40606	4562	4562	65.8666	MS2	18/24
		VNVDEVGGEALGR	3	0	CID		45.5937	3.69553	0	1	2	1314.67	1.16192	4568	4568	65.0342	MS2	17/24
		VNVDEVGGEALGR	3	1	CID		49.1658	3.68737	0	1	2	1314.67	1.65021	4298	4298	66.1022	MS2	18/24
		VNVDEVGGEALGR	3	0	CID		54.8468	3.68283	0	1	2	1314.67	1.16192	4621	4621	65.3622	MS2	18/24
		VNVDEVGGEALGR	3	0	CID		35.9453	3.68178	0	1	2	1314.67	0.673643	4592	4592	65.6529	MS2	18/24
		VNVDEVGGEALGR	3	0	CID		58.1262	3.68075	0	1	2	1314.67	1.03985	4397	4397	64.5844	MS2	18/24
		VNVDEVGGEALGR	3	0	CID		40.5635	3.68043	0	1	2	1314.67	0.795713	4060	4060	65.7447	MS2	18/24
		VNVDEVGGEALGR	3	0	CID		41.0892	3.67779	0	1	2	1314.67	0.307432	4381	4381	64.3248	MS2	18/24
		VNVDEVGGEALGR	3	0	CID		31.215	3.67092	0	1	2	1314.66	-0.0587794	4279	4279	62.6088	MS2	16/24
		VNVDEVGGEALGR	3	0	CID		53.8337	3.66936	0	1	2	1314.67	0.917783	4311	4311	64.7978	MS2	18/24
		VNVDEVGGEALGR	3	0	CID		55.1541	3.65954	0	1	2	1314.67	1.03985	4300	4300	64.6505	MS2	18/24
		VNVDEVGGEALGR	3	0	CID		53.2577	3.65888	0	1	2	1314.67	0.673643	4619	4619	65.3411	MS2	18/24
		VNVDEVGGEALGR	3	0	CID		62.2284	3.65443	0	1	2	1314.67	1.16192	4055	4055	65.6808	MS2	18/24
		VNVDEVGGEALGR	3	0	CID		52.3483	3.6504	0	1	2	1314.67	0.551572	4626	4626	65.4226	MS2	18/24
		VNVDEVGGEALGR	3	0	CID		52.422	3.6458	0	1	2	1314.67	0.307432	4304	4304	64.7053	MS2	18/24
		VNVDEVGGEALGR	3	0	CID		55.667	3.64491	0	1	2	1314.67	0.551572	4385	4385	64.3711	MS2	17/24
		VNVDEVGGEALGR	3	1	CID		63.4048	3.63836	0	1	2	1314.67	0.795713	4417	4417	65.4595	MS2	18/24
		VNVDEVGGEALGR	3	0	CID		58.4935	3.63516	0	1	2	1314.67	0.551572	4623	4623	65.3834	MS2	18/24
		VNVDEVGGEALGR	3	0	CID		47.0734	3.62773	0	1	2	1314.67	0.551572	3728	3728	65.7139	MS2	18/24
		VNVDEVGGEALGR	3	1	CID		57.6204	3.62643	0	1	2	1314.67	1.03985	4414	4414	65.4242	MS2	18/24
		VNVDEVGGEALGR	3	0	CID		41.846	3.62102	0	1	2	1314.66	0.0632909	3669	3669	65.2494	MS2	17/24
		VNVDEVGGEALGR	3	0	CID		48.2029	3.6163	0	1	2	1314.66	0.0632909	4001	4001	59.545	MS2	17/24
		VNVDEVGGEALGR	3	0	CID		58.4926	3.6077	0	1	2	1314.67	0.917783	4233	4233	62.599	MS2	18/24
		VNVDEVGGEALGR	3	1	CID		60.7574	3.6056	0	1	2	1314.67	1.89435	4308	4308	62.6276	MS2	18/24
		VNVDEVGGEALGR	3	0	CID		52.784	3.60261	0	1	2	1314.66	-0.0587794	4235	4235	62.6226	MS2	16/24
		VNVDEVGGEALGR	3	0	CID		36.1081	3.59239	0	1	2	1314.67	1.03985	3426	3426	64.9641	MS2	17/24
		VNVDEVGGEALGR	3	0	CID		37.8368	3.58955	0	1	2	1314.67	1.16192	4521	4521	65.6651	MS2	18/24
		VNVDEVGGEALGR	3	0	CID		58.9241	3.58601	0	1	2	1314.67	0.429502	3626	3626	64.9517	MS2	18/24
		VNVDEVGGEALGR	3	0	CID		38.978	3.57522	0	1	2	1314.66	0.0632909	4140	4140	62.9758	MS2	18/24
		VNVDEVGGEALGR	3	1	CID		19.7592	3.56664	0	1	2	1314.67	1.03985	3980	3980	62.9128	MS2	18/24
		VNVDEVGGEALGR	3	0	CID		52.9619	3.55668	0	1	2	1314.67	0.917783	4383	4383	64.3478	MS2	18/24
		VNVDEVGGEALGR	3	1	CID		34.1964	3.54075	0	1	2	1314.67	0.673643	4174	4174	62.3873	MS2	17/24
		VNVDEVGGEALGR	3	0	CID		52.3266	3.52197	0	1	2	1314.67	0.795713	3622	3622	64.9022	MS2	18/24
		VNVDEVGGEALGR	3	1	CID		65.9982	3.51183	0	1	2	1314.67	1.28399	4171	4171	62.348	MS2	18/24
		VNVDEVGGEALGR	3	0	CID		57.1394	3.50811	0	1	2	1314.67	0.917783	4062	4062	65.7688	MS2	18/24
		VNVDEVGGEALGR	3	0	CID		47.1698	3.50411	0	1	2	1314.67	0.429502	4349	4349	65.5333	MS2	18/24
		VNVDEVGGEALGR	3	0	CID		35.6787	3.49891	0	1	2	1314.67	1.28399	4380	4380	62.2956	MS2	18/24
		VNVDEVGGEALGR	3	0	CID		47.281	3.44279	0	1	2	1314.66	-0.791201	3219	3219	61.9057	MS2	16/24
		VNVDEVGGEALGR	3	0	CID		36.0423	3.4258	0	1	2	1314.67	0.307432	4058	4058	65.7207	MS2	18/24
		VNVDEVGGEALGR	3	1	CID		46.776	3.3975	0	1	2	1314.67	0.551572	3758	3758	65.8776	MS2	17/24
		VNVDEVGGEALGR	3	0	CID		43.2625	3.39265	0	1	2	1314.67	2.5047	3995	3995	59.4695	MS2	17/24
		VNVDEVGGEALGR	3	0	CID		60.96	3.39019	0	1	2	1314.67	0.551572	3677	3677	65.3576	MS2	18/24
		VNVDEVGGEALGR	3	0	CID		56.4364	3.38963	0	1	2	1314.67	0.551572	4351	4351	62.5119	MS2	18/24
		VNVDEVGGEALGR	3	1	CID		58.9332	3.38361	0	1	2	1314.67	0.917783	4655	4655	68.5942	MS2	17/24
		VNVDEVGGEALGR	3	0	CID		46.7037	3.37649	0	1	2	1314.67	0.917783	3726	3726	65.6892	MS2	18/24
		VNVDEVGGEALGR	3	1	CID		49.9317	3.35953	0	1	2	1314.67	1.28399	4169	4169	62.3244	MS2	17/24
		VNVDEVGGEALGR	3	0	CID		27.6849	3.35191	0	1	2	1314.67	2.5047	3643	3643	68.0606	MS2	15/24
		VNVDEVGGEALGR	3	0	CID		53.319	3.34385	0	1	2	1314.67	0.185361	4583	4583	65.5346	MS2	18/24
		VNVDEVGGEALGR	3	0	CID		50.8187	3.33992	0	1	2	1314.67	0.795713	4524	4524	65.7017	MS2	18/24
		VNVDEVGGEALGR	3	0	CID		53.6428	3.3378	0	1	2	1314.67	1.03985	3723	3723	65.6497	MS2	18/24
		VNVDEVGGEALGR	3	0	CID		35.8606	3.33663	0	1	2	1314.67	1.16192	4623	4623	67.4709	MS2	17/24
		VNVDEVGGEALGR	3	0	CID		41.249	3.33485	0	1	2	1314.67	0.185361	4348	4348	62.473	MS2	16/24
		VNVDEVGGEALGR	3	0	CID		31.184	3.32132	0	1	2	1314.67	1.16192	4870	4870	68.5953	MS2	18/24
		VNVDEVGGEALGR	3	0	CID		39.2154	3.31516	0	1	2	1314.66	-0.913272	4341	4341	62.3849	MS2	17/24
		VNVDEVGGEALGR	3	0	CID		28.2171	3.31478	0	1	2	1314.67	2.13849	4104	4104	62.3801	MS2	17/24
		VNVDEVGGEALGR	3	0	CID		51.8458	3.3106	0	1	2	1314.67	0.917783	4329	4329	61.8838	MS2	18/24
		VNVDEVGGEALGR	3	1	CID		40.5264	3.30618	0	1	2	1314.67	2.13849	3540	3540	62.7753	MS2	18/24
		VNVDEVGGEALGR	3	1	CID		34.64	3.29897	0	1	2	1314.67	0.673643	4305	4305	62.5892	MS2	18/24
		VNVDEVGGEALGR	3	0	CID		32.8543	3.28634	0	1	2	1314.67	0.917783	4549	4549	67.8871	MS2	17/24
		VNVDEVGGEALGR	3	0	CID		33.5527	3.27396	0	1	2	1314.67	1.28399	3824	3824	62.6559	MS2	17/24
		VNVDEVGGEALGR	3	1	CID		34.0279	3.26562	0	1	2	1314.67	0.307432	3761	3761	65.9185	MS2	17/24
		VNVDEVGGEALGR	3	0	CID		58.5655	3.26088	0	1	2	1314.67	0.917783	4344	4344	62.4244	MS2	17/24
		VNVDEVGGEALGR	3	1	CID		42.8501	3.24164	0	1	2	1314.67	0.429502	4658	4658	68.6327	MS2	18/24
		VNVDEVGGEALGR	3	0	CID		58.2571	3.23638	0	1	2	1314.66	-3.47675	4324	4324	61.8219	MS2	15/24
		VNVDEVGGEALGR	3	1	CID		49.007	3.23337	0	1	2	1314.67	0.429502	4653	4653	68.571	MS2	18/24
		VNVDEVGGEALGR	3	0	CID		26.9162	3.22929	0	1	2	1314.67	0.551572	3816	3816	62.551	MS2	16/24
		VNVDEVGGEALGR	3	0	CID		40.8017	3.21776	0	1	2	1314.66	0.0632909	4326	4326	61.8459	MS2	16/24
		VNVDEVGGEALGR	3	0	CID		43.0305	3.20676	0	1	2	1314.67	1.28399	4170	4170	61.5793	MS2	18/24
		VNVDEVGGEALGR	3	1	CID		48.0751	3.20589	0	1	2	1314.67	0.917783	4650	4650	68.53	MS2	18/24
		VNVDEVGGEALGR	3	0	CID		62.6423	3.20534	0	1	2	1314.67	0.673643	4283	4283	62.6555	MS2	17/24
		VNVDEVGGEALGR	3	1	CID		42.8105	3.17933	0	1	2	1314.67	0.673643	4301	4301	62.5341	MS2	17/24
		VNVDEVGGEALGR	3	1	CID		42.8388	3.17514	0	1	2	1314.67	0.795713	4786	4786	68.9264	MS2	18/24
		VNVDEVGGEALGR	3	0	CID		32.6472	3.17315	0	1	2	1314.67	1.40606	4626	4626	69.1	MS2	16/24
		VNVDEVGGEALGR	3	0	CID		38.9766	3.16859	0	1	2	1314.67	1.03985	3671	3671	65.2757	MS2	16/24
		VNVDEVGGEALGR	3	0	CID		44.2115	3.16842	0	1	2	1314.67	0.673643	3720	3720	65.609	MS2	16/24
		VNVDEVGGEALGR	3	0	CID		36.4256	3.15687	0	1	2	1314.67	1.16192	3505	3505	62.6005	MS2	17/24
		VNVDEVGGEALGR	3	0	CID		28.439	3.1568	0	1	2	1314.67	1.03985	3499	3499	62.5199	MS2	16/24
		VNVDEVGGEALGR	3	0	CID		49.3366	3.14993	0	1	2	1314.67	1.40606	4551	4551	67.9105	MS2	16/24
		VNVDEVGGEALGR	3	1	CID		41.0197	3.14416	0	1	2	1314.67	1.03985	4075	4075	63.0932	MS2	16/24
		VNVDEVGGEALGR	3	0	CID		45.7589	3.12443	0	1	2	1314.66	-0.547061	4167	4167	61.5395	MS2	18/24
		VNVDEVGGEALGR	3	0	CID		26.995	3.12095	0	1	2	1314.67	1.28399	4143	4143	61.2673	MS2	17/24
		VNVDEVGGEALGR	3	0	CID		35.8665	3.11996	0	1	2	1314.67	0.429502	3656	3656	68.2356	MS2	13/24
		VNVDEVGGEALGR	3	0	CID		40.782	3.11686	0	1	2	1314.67	1.89435	4625	4625	67.4943	MS2	15/24
		VNVDEVGGEALGR	3	0	CID		34.3674	3.10508	0	1	2	1314.67	0.307432	4063	4063	61.5729	MS2	14/24
		VNVDEVGGEALGR	3	0	CID		33.5793	3.1021	0	1	2	1314.67	0.551572	4543	4543	67.8117	MS2	17/24
		VNVDEVGGEALGR	3	1	CID		51.8745	3.09223	0	1	2	1314.67	0.307432	4783	4783	68.8881	MS2	18/24
		VNVDEVGGEALGR	3	0	CID		32.805	3.08375	0	1	2	1314.67	1.52813	4546	4546	67.8506	MS2	17/24
		VNVDEVGGEALGR	3	0	CID		41.7467	3.08339	0	1	2	1314.67	2.13849	4106	4106	62.4039	MS2	16/24
		VNVDEVGGEALGR	3	0	CID		45.053	3.06581	0	1	2	1314.67	0.307432	3213	3213	61.8273	MS2	17/24
		VNVDEVGGEALGR	3	0	CID		68.9294	3.06163	0	1	2	1314.67	1.65021	4276	4276	62.5703	MS2	17/24
		VNVDEVGGEALGR	3	1	CID		33.8044	3.0586	0	1	2	1314.67	1.52813	3972	3972	62.8078	MS2	16/24
		VNVDEVGGEALGR	3	0	CID		39.0751	3.0393	0	1	2	1314.67	1.89435	4378	4378	62.2719	MS2	18/24
		VNVDEVGGEALGR	3	0	CID		39.9111	3.0186	0	1	2	1314.67	1.16192	4383	4383	62.337	MS2	18/24
		VNVDEVGGEALGR	3	1	CID		65.259	3.00991	0	1	2	1314.67	0.551572	4073	4073	63.0695	MS2	17/24
		VNVDEVGGEALGR	3	1	CID		11.8812	3.00712	0	1	2	1314.67	0.551572	4592	4592	70.9905	MS2	16/24
		VNVDEVGGEALGR	3	0	CID		54.3602	3.00427	0	1	2	1314.67	0.673643	4109	4109	62.4416	MS2	17/24
		VNVDEVGGEALGR	3	1	CID		46.7464	3.00336	0	1	2	1314.67	0.917783	4792	4792	69.0115	MS2	17/24
		VNVDEVGGEALGR	3	0	CID		45.2668	2.99552	0	1	2	1314.67	1.28399	4140	4140	61.2255	MS2	17/24
		VNVDEVGGEALGR	3	0	CID		42.1545	2.99282	0	1	2	1314.67	1.03985	3997	3997	59.4933	MS2	17/24
		VNVDEVGGEALGR	3	1	CID		33.7529	2.97986	0	1	2	1314.67	1.16192	4795	4795	69.0502	MS2	18/24
		VNVDEVGGEALGR	3	0	CID		58.3738	2.96417	0	1	2	1314.67	1.52813	4137	4137	62.9361	MS2	18/24
		VNVDEVGGEALGR	3	0	CID		29.9233	2.96373	0	1	2	1314.67	2.5047	4163	4163	61.4841	MS2	17/24
		VNVDEVGGEALGR	3	0	CID		38.4777	2.9624	0	1	2	1314.67	0.795713	3450	3450	62.2397	MS2	17/24
		VNVDEVGGEALGR	3	0	CID		35.0669	2.95807	0	1	2	1314.66	0.0632909	4862	4862	68.4879	MS2	16/24
		VNVDEVGGEALGR	3	0	CID		67.4187	2.95781	0	1	2	1314.67	1.65021	3503	3503	62.5749	MS2	14/24
		VNVDEVGGEALGR	3	0	CID		56.752	2.95597	0	1	2	1314.66	-0.30292	3403	3403	61.8128	MS2	17/24
		VNVDEVGGEALGR	3	0	CID		32.861	2.9528	0	1	2	1314.67	0.673643	4371	4371	62.1852	MS2	15/24
		VNVDEVGGEALGR	3	1	CID		41.7712	2.92756	0	1	2	1314.67	1.28399	3542	3542	62.8013	MS2	17/24
		VNVDEVGGEALGR	3	1	CID		47.4149	2.91734	0	1	2	1314.66	-0.547061	3976	3976	62.865	MS2	14/24
		VNVDEVGGEALGR	3	0	CID		29.0845	2.90729	0	1	2	1314.67	0.429502	3497	3497	62.4947	MS2	15/24
		VNVDEVGGEALGR	3	0	CID		26.1069	2.90359	0	1	2	1314.67	0.429502	4616	4616	67.3833	MS2	16/24
		VNVDEVGGEALGR	3	0	CID		35.6994	2.89719	0	1	2	1314.66	-0.791201	4621	4621	67.4474	MS2	14/24
		VNVDEVGGEALGR	3	0	CID		42.5	2.89471	0	1	2	1314.67	1.16192	3674	3674	65.3181	MS2	17/24
		VNVDEVGGEALGR	3	1	CID		47.7672	2.89074	0	1	2	1314.66	0.0632909	4472	4472	69.3573	MS2	15/24
		VNVDEVGGEALGR	3	0	CID		32.307	2.88862	0	1	2	1314.67	0.795713	4281	4281	62.6321	MS2	17/24
		VNVDEVGGEALGR	3	0	CID		41.2202	2.8762	0	1	2	1314.67	1.77228	4067	4067	61.621	MS2	17/24
		VNVDEVGGEALGR	3	1	CID		53.0592	2.87286	0	1	2	1314.66	-0.0587794	4166	4166	62.2844	MS2	15/24
		VNVDEVGGEALGR	3	0	CID		44.6114	2.86097	0	1	2	1314.67	0.551572	3401	3401	61.787	MS2	15/24
		VNVDEVGGEALGR	3	1	CID		39.6297	2.82531	0	1	2	1314.67	2.26056	4533	4533	69.3347	MS2	18/24
		VNVDEVGGEALGR	3	0	CID		25.0007	2.82457	0	1	2	1314.67	2.01642	4788	4788	68.9679	MS2	15/24
		VNVDEVGGEALGR	3	0	CID		42.0962	2.8058	0	1	2	1314.67	1.28399	4065	4065	61.597	MS2	15/24
		VNVDEVGGEALGR	3	1	CID		29.1524	2.80302	0	1	2	1314.66	-0.30292	3537	3537	62.735	MS2	15/24
		VNVDEVGGEALGR	3	0	CID		29.2911	2.80004	0	1	2	1314.66	-2.8664	4798	4798	69.0869	MS2	16/24
		VNVDEVGGEALGR	3	0	CID		33.9375	2.79713	0	1	2	1314.67	0.673643	4135	4135	61.1609	MS2	14/24
		VNVDEVGGEALGR	3	0	CID		47.4308	2.7847	0	1	2	1314.67	0.795713	3820	3820	62.599	MS2	16/24
		VNVDEVGGEALGR	3	0	CID		26.3268	2.78081	0	1	2	1314.66	-1.03534	3398	3398	61.7457	MS2	15/24
		VNVDEVGGEALGR	3	0	CID		28.8455	2.76586	0	1	2	1314.67	1.16192	4893	4893	68.8798	MS2	15/24
		VNVDEVGGEALGR	3	0	CID		26.4486	2.76349	0	1	2	1314.67	0.551572	4725	4725	70.8997	MS2	15/24
		VNVDEVGGEALGR	3	0	CID		26.0281	2.75624	0	1	2	1314.66	-1.27948	4102	4102	62.3564	MS2	17/24
		VNVDEVGGEALGR	3	0	CID		46.1992	2.72949	0	1	2	1314.66	-0.30292	4331	4331	61.908	MS2	16/24
		VNVDEVGGEALGR	3	0	CID		22.4939	2.70632	0	1	2	1314.67	1.52813	3445	3445	62.1759	MS2	17/24
		VNVDEVGGEALGR	3	1	CID		30.4909	2.70092	0	1	2	1314.67	1.40606	3535	3535	62.7089	MS2	16/24
		VNVDEVGGEALGR	3	0	CID		20.8776	2.69602	0	1	2	1314.66	-3.23261	5019	5019	70.5238	MS2	14/24
		VNVDEVGGEALGR	3	0	CID		35.0714	2.66064	0	1	2	1314.66	-0.30292	4135	4135	62.9122	MS2	17/24
		VNVDEVGGEALGR	3	1	CID		41.6617	2.64029	0	1	2	1314.67	2.62677	4297	4297	62.4777	MS2	17/24
		VNVDEVGGEALGR	3	1	CID		43.0679	2.63533	0	1	2	1314.67	0.673643	3978	3978	62.8887	MS2	15/24
		VNVDEVGGEALGR	3	0	CID		51.7722	2.58019	0	1	2	1314.67	0.673643	3447	3447	62.1998	MS2	17/24
		VNVDEVGGEALGR	3	1	CID		30.341	2.57176	0	1	2	1314.67	1.28399	4067	4067	62.9912	MS2	16/24
		VNVDEVGGEALGR	3	1	CID		20.8144	2.56802	0	1	2	1314.66	0.0632909	4892	4892	71.7527	MS2	14/24
		VNVDEVGGEALGR	3	0	CID		40.3784	2.56659	0	1	2	1314.67	0.673643	4138	4138	61.2013	MS2	16/24
		VNVDEVGGEALGR	3	1	CID		15.1026	2.53831	0	1	2	1314.66	-0.669131	4888	4888	71.6981	MS2	15/24
		VNVDEVGGEALGR	3	0	CID		46.356	2.53686	0	1	2	1314.67	3.48126	4161	4161	61.461	MS2	16/24
		VNVDEVGGEALGR	3	0	CID		36.4329	2.53045	0	1	2	1314.67	2.13849	4905	4905	69.0286	MS2	15/24
		VNVDEVGGEALGR	3	0	CID		36.7948	2.51786	0	1	2	1314.67	0.917783	3443	3443	62.1522	MS2	13/24
		VNVDEVGGEALGR	3	0	CID		28.0963	2.51317	0	1	2	1314.67	0.185361	4800	4800	68.1092	MS2	14/24
		VNVDEVGGEALGR	3	0	CID		35.253	2.5089	0	1	2	1314.67	0.795713	4920	4920	69.2333	MS2	15/24
		VNVDEVGGEALGR	3	0	CID		31.1153	2.50378	0	1	2	1314.67	0.429502	3217	3217	61.8802	MS2	14/24
		VNVDEVGGEALGR	3	0	CID		41.0557	2.49617	0	1	2	1314.67	0.795713	3215	3215	61.8529	MS2	14/24
		VNVDEVGGEALGR	3	0	CID		33.5891	2.46623	0	1	2	1314.67	0.673643	4721	4721	69.0784	MS2	15/24
		VNVDEVGGEALGR	3	0	CID		6.16098	2.44721	0	1	2	1314.66	-2.0119	4491	4491	65.9535	MS2	15/24
		VNVDEVGGEALGR	3	0	CID		44.7581	2.44296	0	1	2	1314.66	-0.0587794	3406	3406	61.8537	MS2	16/24
		VNVDEVGGEALGR	3	0	CID		47.3267	2.43862	0	1	2	1314.67	1.89435	5010	5010	70.4014	MS2	15/24
		VNVDEVGGEALGR	3	0	CID		22.6273	2.4056	0	1	2	1314.67	2.38263	4132	4132	62.8741	MS2	14/24
		VNVDEVGGEALGR	3	1	CID		29.4723	2.40437	0	1	2	1314.66	-3.11054	4600	4600	70.2528	MS2	17/24
		VNVDEVGGEALGR	3	1	CID		24.8965	2.38452	0	1	2	1314.66	-0.0587794	4907	4907	71.9473	MS2	15/24
		VNVDEVGGEALGR	3	0	CID		39.2481	2.33038	0	1	2	1314.67	0.551572	4061	4061	61.5489	MS2	14/24
		VNVDEVGGEALGR	3	1	CID		37.1515	2.30343	0	1	2	1314.66	-0.669131	4069	4069	63.015	MS2	14/24
		VNVDEVGGEALGR	3	0	CID		18.5122	2.29507	0	1	2	1314.66	-1.64569	4488	4488	65.9164	MS2	13/24
		VNVDEVGGEALGR	3	1	CID		25.0141	2.25328	0	1	2	1314.66	-0.18085	4689	4689	71.5019	MS2	15/24
		VNVDEVGGEALGR	3	1	CID		30.6052	2.24879	0	1	2	1314.67	2.5047	4896	4896	71.8088	MS2	16/24
		VNVDEVGGEALGR	3	0	CID		12.2171	2.22578	0	1	2	1314.67	0.917783	4807	4807	68.2006	MS2	12/24
		VNVDEVGGEALGR	3	0	CID		31.2914	2.22081	0	1	2	1314.66	0.0632909	4415	4415	70.5132	MS2	15/24
		VNVDEVGGEALGR	3	0	CID		15.9019	2.1855	0	1	2	1314.66	-1.15741	4424	4424	70.6273	MS2	16/24
		VNVDEVGGEALGR	3	1	CID		18.748	2.16642	0	1	2	1314.67	0.307432	4678	4678	71.3369	MS2	15/24
		VNVDEVGGEALGR	3	0	CID		38.9566	2.12661	0	1	2	1314.67	1.16192	5005	5005	70.3318	MS2	14/24
		VNVDEVGGEALGR	3	0	CID		32.5422	2.1254	0	1	2	1314.67	0.551572	4692	4692	70.4267	MS2	17/24
		VNVDEVGGEALGR	3	1	CID		5.09106	2.08673	0	1	2	1314.67	1.65021	4682	4682	72.2889	MS2	13/24
		VNVDEVGGEALGR	3	0	CID		29.8626	2.04529	0	1	2	1314.67	0.917783	4402	4402	70.339	MS2	13/24
		VNVDEVGGEALGR	3	0	CID		23.4689	2.04095	0	1	2	1314.67	0.307432	3811	3811	62.487	MS2	12/24
		VNVDEVGGEALGR	3	1	CID		17.2507	2.02175	0	1	2	1314.67	1.03985	4735	4735	72.1627	MS2	12/24
	GTFATLSELHCDK	46.6895	3.47278	57.6032	3.28728													47.0776	2.80315															38.5341	2.43506			57.9325	3.22999	60.122	3.43062
		Sequence	# Proteins	# Protein Groups	Activation Type	Modifications	Probability	XCorr	Δ Score	Rank	Charge	MH+ [Da]	ΔM [ppm]	First Scan	Last Scan	RT [min]	MSOrder	Ions Matched	Annotation
		GTFATLSELHcDK	2	0	CID	C11(Carbamidomethyl)	46.6895	3.47278	0	1	2	1478.69	-0.325904	4352	4352	65.7626	MS2	15/24
		GTFATLSELHcDK	2	1	CID	C11(Carbamidomethyl)	44.8842	3.43062	0	1	2	1478.69	0.162377	4253	4253	65.4855	MS2	15/24
		GTFATLSELHcDK	2	1	CID	C11(Carbamidomethyl)	45.9759	3.40353	0	1	2	1478.7	1.50515	4258	4258	65.5605	MS2	15/24
		GTFATLSELHcDK	2	0	CID	C11(Carbamidomethyl)	57.6032	3.28728	0	1	2	1478.7	1.26101	4307	4307	63.3277	MS2	16/24
		GTFATLSELHcDK	2	1	CID	C11(Carbamidomethyl)	57.632	3.22999	0	1	2	1478.7	0.894799	4171	4171	65.3974	MS2	12/24
		GTFATLSELHcDK	2	0	CID	C11(Carbamidomethyl)	50.7621	3.17275	0	1	2	1478.7	1.74929	4324	4324	63.5806	MS2	15/24
		GTFATLSELHcDK	2	1	CID	C11(Carbamidomethyl)	60.122	3.08661	0	1	2	1478.7	2.35964	4264	4264	65.6494	MS2	15/24
		GTFATLSELHCDK	2	1	CID		53.6495	2.95397	0	1	2	1421.68	2.94962	4613	4613	70.436	MS2	14/24
		GTFATLSELHcDK	2	1	CID	C11(Carbamidomethyl)	57.9325	2.94196	0	1	2	1478.69	0.162377	4161	4161	65.2594	MS2	15/24
		GTFATLSELHcDK	2	0	CID	C11(Carbamidomethyl)	46.783	2.93024	0	1	2	1478.7	2.23757	4313	4313	63.4171	MS2	16/24
		GTFATLSELHcDK	2	0	CID	C11(Carbamidomethyl)	47.0776	2.80315	0	1	2	1478.7	1.87136	4343	4343	63.8452	MS2	13/24
		GTFATLSELHcDK	2	0	CID	C11(Carbamidomethyl)	38.5341	2.43506	0	1	2	1478.7	2.23757	3998	3998	64.9104	MS2	12/24
	VVAGVANALAHK	35.5658	3.03131	23.0394	2.4159											34.8881	2.64587																							54.8749	2.95607
		Sequence	# Proteins	# Protein Groups	Activation Type	Modifications	Probability	XCorr	Δ Score	Rank	Charge	MH+ [Da]	ΔM [ppm]	First Scan	Last Scan	RT [min]	MSOrder	Ions Matched	Annotation
		VVAGVANALAHK	4	1	CID		35.5658	3.03131	0	1	2	1149.67	-0.177647	2973	2973	47.8496	MS2	14/22
		VVAGVANALAHK	4	1	CID		54.8749	2.95607	0	1	2	1149.68	1.2872	2750	2750	45.9476	MS2	13/22
		VVAGVANALAHK	4	2	CID		19.4393	2.64587	0	1	2	1149.67	-1.39835	3371	3371	51.9971	MS2	14/22
		VVAGVANALAHK	4	1	CID		29.9411	2.47604	0	1	2	1149.68	1.89755	2752	2752	45.9703	MS2	15/22
		VVAGVANALAHK	4	0	CID		6.80015	2.4159	0	1	2	1149.68	1.77548	3136	3136	48.3774	MS2	15/22
		VVAGVANALAHK	4	2	CID		34.8881	2.29221	0	1	2	1149.68	3.36239	3369	3369	51.9742	MS2	13/22
		VVAGVANALAHK	4	0	CID		21.8067	2.23098	0	1	2	1149.68	3.36239	2883	2883	45.2896	MS2	14/22
		VVAGVANALAHK	4	0	CID		14.0029	2.1493	0	1	2	1149.68	2.14169	2615	2615	42.1816	MS2	14/22
		VVAGVANALAHK	4	0	CID		8.01522	2.13764	0	1	2	1149.68	4.94931	2501	2501	40.8758	MS2	13/22
		VVAGVANALAHK	4	2	CID		23.0611	2.07324	0	1	2	1149.68	2.26376	2383	2383	39.4036	MS2	14/22
		VVAGVANALAHK	4	0	CID		23.0394	2.02391	0	1	2	1149.68	2.5079	2580	2580	41.7797	MS2	13/22
	EFTPPVQAAYQK	29.9594	2.66429	38.1746	2.51517	28.8526	2.7991	47.569	2.62648			38.9364	2.58583	53.6033	2.8228	39.6529	2.80197	34.7998	2.48516	53.6741	2.80562	40.3341	2.62581	47.7696	2.14707	38.4	2.59323			37.9254	2.8259	64.3014	2.25722	48.4457	2.39851	38.7481	2.59057	48.3815	2.65774	39.3693	2.58501
		Sequence	# Proteins	# Protein Groups	Activation Type	Modifications	Probability	XCorr	Δ Score	Rank	Charge	MH+ [Da]	ΔM [ppm]	First Scan	Last Scan	RT [min]	MSOrder	Ions Matched	Annotation
		EFTPPVQAAYQK	3	0	CID		31.7939	2.8259	0	1	2	1378.7	0.417822	4467	4467	64.0242	MS2	13/22
		EFTPPVQAAYQK	3	0	CID		35.2346	2.8228	0	1	2	1378.7	0.173682	4285	4285	61.0879	MS2	13/22
		EFTPPVQAAYQK	3	0	CID		4.11834	2.80562	0	1	2	1378.7	0.295752	3952	3952	60.136	MS2	12/22
		EFTPPVQAAYQK	3	1	CID		25.7793	2.80197	0	1	2	1378.7	0.661963	4297	4297	63.954	MS2	15/22
		EFTPPVQAAYQK	3	0	CID		27.1656	2.7991	0	1	2	1378.7	0.906103	4223	4223	63.9085	MS2	15/22
		EFTPPVQAAYQK	3	1	CID		31.5421	2.78843	0	1	2	1378.7	1.15024	4060	4060	60.9154	MS2	14/22
		EFTPPVQAAYQK	3	0	CID		18.4238	2.75127	0	1	2	1378.7	0.906103	4190	4190	63.2259	MS2	14/22
		EFTPPVQAAYQK	3	0	CID		27.3595	2.66429	0	1	2	1378.7	0.661963	4278	4278	64.7372	MS2	15/22
		EFTPPVQAAYQK	3	1	CID		26.4078	2.65774	0	1	2	1378.7	0.0516113	4112	4112	64.6148	MS2	15/22
		EFTPPVQAAYQK	3	1	CID		25.7362	2.64601	0	1	2	1378.7	1.15024	4303	4303	64.0316	MS2	15/22
		EFTPPVQAAYQK	3	0	CID		27.7064	2.64053	0	1	2	1378.7	1.27231	4275	4275	64.6948	MS2	15/22
		EFTPPVQAAYQK	3	0	CID		30.1665	2.62648	0	1	2	1378.7	1.63853	4181	4181	61.4027	MS2	14/22
		EFTPPVQAAYQK	3	0	CID		36.6547	2.62581	0	1	2	1378.7	1.15024	3324	3324	63.4693	MS2	15/22
		EFTPPVQAAYQK	3	1	CID		3.74635	2.62328	0	1	2	1378.7	0.417822	4058	4058	60.8916	MS2	13/22
		EFTPPVQAAYQK	3	0	CID		43.8958	2.59832	0	1	2	1378.7	0.906103	4283	4283	61.0642	MS2	14/22
		EFTPPVQAAYQK	3	0	CID		33.7173	2.59323	0	1	2	1378.7	1.15024	3316	3316	60.5715	MS2	14/22
		EFTPPVQAAYQK	3	1	CID		38.3955	2.59057	0	1	2	1378.7	1.02817	4205	4205	61.2541	MS2	15/22
		EFTPPVQAAYQK	3	0	CID		38.9364	2.58583	0	1	2	1378.7	1.27231	4432	4432	63.2412	MS2	15/22
		EFTPPVQAAYQK	3	1	CID		39.3693	2.58501	0	1	2	1378.7	2.24888	4213	4213	64.9339	MS2	14/22
		EFTPPVQAAYQK	3	0	CID		29.9594	2.57672	0	1	2	1378.7	2.24888	4035	4035	61.6102	MS2	15/22
		EFTPPVQAAYQK	3	0	CID		27.5789	2.56923	0	1	2	1378.7	1.7606	4284	4284	64.8215	MS2	14/22
		EFTPPVQAAYQK	3	1	CID		39.6529	2.55645	0	1	2	1378.7	0.906103	4301	4301	64.0082	MS2	15/22
		EFTPPVQAAYQK	3	1	CID		38.209	2.53543	0	1	2	1378.7	0.906103	4208	4208	64.8606	MS2	14/22
		EFTPPVQAAYQK	3	1	CID		48.3815	2.53468	0	1	2	1378.7	0.661963	4115	4115	64.6538	MS2	14/22
		EFTPPVQAAYQK	3	1	CID		22.0624	2.52539	0	1	2	1378.7	1.02817	4202	4202	61.2132	MS2	15/22
		EFTPPVQAAYQK	3	0	CID		47.5887	2.52263	0	1	2	1378.7	1.02817	4194	4194	63.274	MS2	14/22
		EFTPPVQAAYQK	3	0	CID		31.7552	2.5191	0	1	2	1378.7	0.0516113	3955	3955	60.1756	MS2	14/22
		EFTPPVQAAYQK	3	0	CID		28.3171	2.51738	0	1	2	1378.7	0.173682	4038	4038	61.6495	MS2	15/22
		EFTPPVQAAYQK	3	0	CID		26.9072	2.51517	0	1	2	1378.7	0.661963	4297	4297	63.1851	MS2	14/22
		EFTPPVQAAYQK	3	1	CID		38.7481	2.50438	0	1	2	1378.7	1.39438	4199	4199	61.1722	MS2	13/22
		EFTPPVQAAYQK	3	1	CID		22.6348	2.49765	0	1	2	1378.7	1.15024	4119	4119	64.7102	MS2	15/22
		EFTPPVQAAYQK	3	1	CID		38.4701	2.49145	0	1	2	1378.7	1.02817	4295	4295	63.9306	MS2	15/22
		EFTPPVQAAYQK	3	0	CID		33.0046	2.48516	0	1	2	1378.7	0.173682	4260	4260	62.797	MS2	14/22
		EFTPPVQAAYQK	3	0	CID		27.5364	2.48323	0	1	2	1378.7	-0.0704591	4524	4524	64.1235	MS2	14/22
		EFTPPVQAAYQK	3	0	CID		21.9396	2.48169	0	1	2	1378.7	1.27231	4041	4041	61.6872	MS2	15/22
		EFTPPVQAAYQK	3	1	CID		15.4626	2.46411	0	1	2	1378.7	0.661963	4197	4197	61.1487	MS2	14/22
		EFTPPVQAAYQK	3	1	CID		26.1321	2.45791	0	1	2	1378.7	1.15024	4108	4108	64.5587	MS2	15/22
		EFTPPVQAAYQK	3	0	CID		53.6741	2.45583	0	1	2	1378.7	1.27231	4196	4196	63.2979	MS2	15/22
		EFTPPVQAAYQK	3	0	CID		18.9209	2.45164	0	1	2	1378.7	2.00474	4020	4020	59.6457	MS2	12/22
		EFTPPVQAAYQK	3	1	CID		15.8034	2.42182	0	1	2	1378.7	1.39438	4052	4052	60.811	MS2	13/22
		EFTPPVQAAYQK	3	0	CID		23.0888	2.41862	0	1	2	1378.7	0.539893	4232	4232	64.0267	MS2	15/22
		EFTPPVQAAYQK	3	0	CID		20.7036	2.40996	0	1	2	1378.7	1.02817	4230	4230	64.0029	MS2	14/22
		EFTPPVQAAYQK	3	0	CID		20.3215	2.40969	0	1	2	1378.7	1.51646	4522	4522	64.1	MS2	14/22
		EFTPPVQAAYQK	3	0	CID		28.8526	2.40546	0	1	2	1378.7	1.15024	4227	4227	63.9634	MS2	14/22
		EFTPPVQAAYQK	3	0	CID		12.8801	2.39851	0	1	2	1378.7	-0.55874	3720	3720	61.2719	MS2	13/22
		EFTPPVQAAYQK	3	0	CID		29.1099	2.39664	0	1	2	1378.7	0.417822	4281	4281	64.779	MS2	15/22
		EFTPPVQAAYQK	3	0	CID		13.3133	2.39633	0	1	2	1378.7	1.88267	4026	4026	61.4838	MS2	13/22
		EFTPPVQAAYQK	3	0	CID		34.7998	2.38236	0	1	2	1378.7	0.661963	4254	4254	62.7258	MS2	14/22
		EFTPPVQAAYQK	3	0	CID		39.1229	2.38146	0	1	2	1378.7	0.539893	4192	4192	63.2498	MS2	14/22
		EFTPPVQAAYQK	3	1	CID		6.72033	2.36824	0	1	2	1378.7	0.784033	3871	3871	61.4522	MS2	14/22
		EFTPPVQAAYQK	3	0	CID		37.9254	2.36705	0	1	2	1378.7	-0.0704591	4464	4464	63.9837	MS2	14/22
		EFTPPVQAAYQK	3	0	CID		37.0125	2.3579	0	1	2	1378.7	1.7606	4294	4294	63.1465	MS2	14/22
		EFTPPVQAAYQK	3	0	CID		31.857	2.34364	0	1	2	1378.7	-1.29116	4428	4428	64.4936	MS2	13/22
		EFTPPVQAAYQK	3	0	CID		37.643	2.3307	0	1	2	1378.7	2.37095	4279	4279	61.0094	MS2	14/22
		EFTPPVQAAYQK	3	0	CID		44.9706	2.32768	0	1	2	1378.7	-0.924951	4445	4445	64.7089	MS2	13/22
		EFTPPVQAAYQK	3	0	CID		23.8699	2.31561	0	1	2	1378.7	0.295752	4527	4527	64.1618	MS2	14/22
		EFTPPVQAAYQK	3	0	CID		33.1221	2.31262	0	1	2	1378.7	0.906103	4023	4023	59.6868	MS2	14/22
		EFTPPVQAAYQK	3	0	CID		35.0439	2.29803	0	1	2	1378.7	1.27231	4290	4290	63.0885	MS2	15/22
		EFTPPVQAAYQK	3	0	CID		31.8289	2.29029	0	1	2	1378.7	1.27231	4258	4258	62.7733	MS2	14/22
		EFTPPVQAAYQK	3	0	CID		34.5431	2.28761	0	1	2	1378.7	1.02817	4228	4228	60.9319	MS2	13/22
		EFTPPVQAAYQK	3	0	CID		33.1098	2.27063	0	1	2	1378.7	0.295752	3310	3310	60.4844	MS2	14/22
		EFTPPVQAAYQK	3	1	CID		29.1297	2.26628	0	1	2	1378.7	0.784033	4611	4611	66.5298	MS2	13/22
		EFTPPVQAAYQK	3	1	CID		64.3014	2.25722	0	1	2	1378.7	1.02817	3440	3440	61.3072	MS2	15/22
		EFTPPVQAAYQK	3	1	CID		23.5479	2.25267	0	1	2	1378.7	0.906103	3974	3974	61.7407	MS2	12/22
		EFTPPVQAAYQK	3	0	CID		23.3178	2.24722	0	1	2	1378.7	0.417822	4050	4050	60.0042	MS2	14/22
		EFTPPVQAAYQK	3	0	CID		10.7678	2.23989	0	1	2	1378.7	-1.5353	4277	4277	60.9857	MS2	12/22
		EFTPPVQAAYQK	3	0	CID		26.101	2.23805	0	1	2	1378.7	0.417822	4301	4301	63.2415	MS2	13/22
		EFTPPVQAAYQK	3	1	CID		10.4603	2.22311	0	1	2	1378.7	2.85923	3868	3868	61.4104	MS2	11/22
		EFTPPVQAAYQK	3	0	CID		40.3341	2.20272	0	1	2	1378.7	0.295752	3322	3322	63.4426	MS2	15/22
		EFTPPVQAAYQK	3	1	CID		18.0834	2.20262	0	1	2	1378.7	0.661963	4055	4055	60.8501	MS2	13/22
		EFTPPVQAAYQK	3	0	CID		32.9747	2.19305	0	1	2	1378.7	1.27231	4439	4439	63.3283	MS2	14/22
		EFTPPVQAAYQK	3	1	CID		37.2993	2.1923	0	1	2	1378.7	0.539893	3653	3653	64.3737	MS2	14/22
		EFTPPVQAAYQK	3	0	CID		48.4457	2.18472	0	1	2	1378.7	0.661963	3955	3955	64.3439	MS2	13/22
		EFTPPVQAAYQK	3	1	CID		18.0509	2.18227	0	1	2	1378.7	0.417822	4219	4219	65.0173	MS2	14/22
		EFTPPVQAAYQK	3	1	CID		32.685	2.17958	0	1	2	1378.7	2.24888	3982	3982	61.8516	MS2	14/22
		EFTPPVQAAYQK	3	0	CID		6.35865	2.16395	0	1	2	1378.7	2.12681	3987	3987	60.8575	MS2	13/22
		EFTPPVQAAYQK	3	1	CID		24.7513	2.16339	0	1	2	1378.7	0.661963	4632	4632	66.806	MS2	15/22
		EFTPPVQAAYQK	3	0	CID		37.3991	2.15579	0	1	2	1378.7	0.906103	4435	4435	63.2799	MS2	15/22
		EFTPPVQAAYQK	3	1	CID		36.1356	2.15331	0	1	2	1378.7	-0.192529	4615	4615	66.585	MS2	13/22
		EFTPPVQAAYQK	3	0	CID		1	2.15158	0	1	2	1378.7	-0.680811	3983	3983	60.8043	MS2	14/22
		EFTPPVQAAYQK	3	1	CID		29.9659	2.14724	0	1	2	1378.7	0.661963	3651	3651	64.3482	MS2	14/22
		EFTPPVQAAYQK	3	0	CID		46.7096	2.14707	0	1	2	1378.7	0.417822	3414	3414	61.2595	MS2	12/22
		EFTPPVQAAYQK	3	0	CID		53.6033	2.1466	0	1	2	1378.7	0.906103	4531	4531	64.2159	MS2	13/22
		EFTPPVQAAYQK	3	0	CID		30.1265	2.12682	0	1	2	1378.7	-0.0704591	3307	3307	60.4416	MS2	14/22
		EFTPPVQAAYQK	3	1	CID		35.7673	2.12018	0	1	2	1378.7	0.906103	3877	3877	61.5316	MS2	13/22
		EFTPPVQAAYQK	3	0	CID		29.1713	2.11904	0	1	2	1378.7	0.173682	4437	4437	63.304	MS2	14/22
		EFTPPVQAAYQK	3	0	CID		41.5204	2.11549	0	1	2	1378.7	-0.43667	3962	3962	64.4368	MS2	12/22
		EFTPPVQAAYQK	3	0	CID		47.7696	2.11351	0	1	2	1378.7	2.24888	3621	3621	64.2481	MS2	12/22
		EFTPPVQAAYQK	3	1	CID		38.82	2.09987	0	1	2	1378.7	0.661963	3655	3655	64.3993	MS2	15/22
		EFTPPVQAAYQK	3	0	CID		10.6956	2.09575	0	1	2	1378.7	0.906103	3949	3949	60.0952	MS2	13/22
		EFTPPVQAAYQK	3	1	CID		33.2858	2.09566	0	1	2	1378.7	0.784033	3978	3978	61.7951	MS2	11/22
		EFTPPVQAAYQK	3	0	CID		35.3224	2.09446	0	1	2	1378.7	0.906103	3314	3314	60.5448	MS2	14/22
		EFTPPVQAAYQK	3	0	CID		31.1449	2.09239	0	1	2	1378.7	1.27231	4256	4256	62.7496	MS2	14/22
		EFTPPVQAAYQK	3	0	CID		9.35684	2.08975	0	1	2	1378.7	0.539893	4166	4166	61.2168	MS2	14/22
		EFTPPVQAAYQK	3	0	CID		35.1422	2.0845	0	1	2	1378.7	1.02817	3320	3320	63.4166	MS2	14/22
		EFTPPVQAAYQK	3	1	CID		1	2.08181	0	1	2	1378.7	0.906103	3971	3971	61.6995	MS2	11/22
		EFTPPVQAAYQK	3	0	CID		38.4	2.07841	0	1	2	1378.7	1.15024	3529	3529	63.6192	MS2	13/22
		EFTPPVQAAYQK	3	0	CID		38.1746	2.07821	0	1	2	1378.7	0.906103	4053	4053	60.0452	MS2	13/22
		EFTPPVQAAYQK	3	1	CID		12.9075	2.07481	0	1	2	1378.7	-1.29116	4611	4611	68.0145	MS2	13/22
		EFTPPVQAAYQK	3	0	CID		43.6152	2.07068	0	1	2	1378.7	1.63853	4441	4441	64.6541	MS2	13/22
		EFTPPVQAAYQK	3	0	CID		45.2946	2.04975	0	1	2	1378.7	0.295752	4185	4185	61.4588	MS2	14/22
		EFTPPVQAAYQK	3	0	CID		47.569	2.0457	0	1	2	1378.7	0.784033	4432	4432	64.5451	MS2	14/22
		EFTPPVQAAYQK	3	0	CID		8.10256	2.04539	0	1	2	1378.7	-1.29116	3714	3714	61.1988	MS2	12/22
		EFTPPVQAAYQK	3	0	CID		36.9722	2.03415	0	1	2	1378.7	2.24888	4206	4206	60.2363	MS2	14/22
		EFTPPVQAAYQK	3	0	CID		13.69	2.0078	0	1	2	1378.7	-0.0704591	3115	3115	60.3367	MS2	12/22
		EFTPPVQAAYQK	3	1	CID		23.0664	2.00415	0	1	2	1378.7	-0.192529	4627	4627	66.7407	MS2	13/22
	LLVVYPWTQR	51.1161	2.42172	54.052	2.23928					52.1516	2.06352	14.9936	2.19509			27.6296	2.34902	44.0019	2.21471	32.6472	2.30162	54.7745	2.45713	44.9341	2.2219	35.0935	2.1935	48.6278	2.28162	45.7458	2.34124	54.1832	2.59639					50.9196	2.30209	53.1809	2.45055
		Sequence	# Proteins	# Protein Groups	Activation Type	Modifications	Probability	XCorr	Δ Score	Rank	Charge	MH+ [Da]	ΔM [ppm]	First Scan	Last Scan	RT [min]	MSOrder	Ions Matched	Annotation
		LLVVYPWTQR	8	2	CID		42.0762	2.59639	0	1	2	1274.73	1.36501	5559	5559	90.5913	MS2	13/18
		LLVVYPWTQR	8	0	CID		35.9148	2.45713	0	1	2	1274.73	1.60915	5699	5699	94.2501	MS2	14/18
		LLVVYPWTQR	8	1	CID		12.1971	2.45055	0	1	2	1274.73	3.56228	6792	6792	100.896	MS2	9/18
		LLVVYPWTQR	8	1	CID		2.59753	2.42172	0	1	2	1274.73	1.48708	6969	6969	102.079	MS2	10/18
		LLVVYPWTQR	8	1	CID		51.1161	2.38747	0	1	2	1274.72	-0.954326	6143	6143	90.7699	MS2	13/18
		LLVVYPWTQR	8	1	CID		37.6875	2.34972	0	1	2	1274.73	1.85329	6373	6373	93.8825	MS2	15/18
		LLVVYPWTQR	8	2	CID		3.05553	2.34902	0	1	2	1274.73	4.66091	7299	7299	99.2782	MS2	13/18
		LLVVYPWTQR	8	0	CID		41.1528	2.34124	0	1	2	1274.73	0.388447	6506	6506	90.511	MS2	14/18
		LLVVYPWTQR	8	0	CID		32.7384	2.31154	0	1	2	1274.73	1.12087	6803	6803	93.9166	MS2	13/18
		LLVVYPWTQR	8	1	CID		53.1809	2.30735	0	1	2	1274.73	0.998799	6052	6052	90.6852	MS2	13/18
		LLVVYPWTQR	8	1	CID		41.8592	2.30209	0	1	2	1274.73	0.754658	6200	6200	93.842	MS2	15/18
		LLVVYPWTQR	8	0	CID		1.6136	2.30162	0	1	2	1274.72	-4.37229	6981	6981	97.3571	MS2	9/18
		LLVVYPWTQR	8	1	CID		19.1475	2.28727	0	1	2	1274.73	-0.0998341	6998	6998	102.474	MS2	10/18
		LLVVYPWTQR	8	2	CID		4.25174	2.28537	0	1	2	1274.73	3.31813	7142	7142	97.548	MS2	12/18
		LLVVYPWTQR	8	1	CID		36.548	2.28354	0	1	2	1274.73	0.0222363	6207	6207	93.9399	MS2	14/18
		LLVVYPWTQR	8	0	CID		48.6278	2.28162	0	1	2	1274.73	2.34157	5691	5691	90.3212	MS2	15/18
		LLVVYPWTQR	8	0	CID		38.9654	2.27382	0	1	2	1274.73	1.24294	5687	5687	94.0702	MS2	13/18
		LLVVYPWTQR	8	1	CID		40.1267	2.27168	0	1	2	1274.73	-0.221904	6506	6506	96.8986	MS2	13/18
		LLVVYPWTQR	8	1	CID		3.77289	2.26578	0	1	2	1274.73	1.60915	5974	5974	90.6915	MS2	12/18
		LLVVYPWTQR	8	0	CID		1.61683	2.2639	0	1	2	1274.72	-1.0764	7032	7032	97.9802	MS2	10/18
		LLVVYPWTQR	8	1	CID		25.1263	2.25558	0	1	2	1274.73	2.34157	6141	6141	90.7454	MS2	11/18
		LLVVYPWTQR	8	1	CID		37.7042	2.25073	0	1	2	1274.73	0.876728	6048	6048	90.6282	MS2	15/18
		LLVVYPWTQR	8	2	CID		54.1832	2.24996	0	1	2	1274.73	0.998799	5858	5858	94.085	MS2	13/18
		LLVVYPWTQR	8	1	CID		38.0121	2.24635	0	1	2	1274.73	-0.588115	6368	6368	93.8229	MS2	15/18
		LLVVYPWTQR	8	0	CID		26.7863	2.23928	0	1	2	1274.72	-1.44261	6270	6270	90.6243	MS2	14/18
		LLVVYPWTQR	8	1	CID		44.4609	2.23782	0	1	2	1274.73	0.876728	6281	6281	93.7897	MS2	14/18
		LLVVYPWTQR	8	0	CID		31.2707	2.23418	0	1	2	1274.73	1.24294	6794	6794	93.786	MS2	14/18
		LLVVYPWTQR	8	1	CID		29.5666	2.2312	0	1	2	1274.73	0.510518	6204	6204	93.9004	MS2	12/18
		LLVVYPWTQR	8	2	CID		8.23607	2.22848	0	1	2	1274.73	1.85329	6455	6455	102.121	MS2	10/18
		LLVVYPWTQR	8	0	CID		44.9341	2.2219	0	1	2	1274.73	1.12087	5568	5568	89.8443	MS2	15/18
		LLVVYPWTQR	8	1	CID		34.0084	2.21809	0	1	2	1274.73	2.34157	6376	6376	93.9216	MS2	15/18
		LLVVYPWTQR	8	0	CID		41.615	2.21471	0	1	2	1274.73	0.510518	6399	6399	90.4529	MS2	14/18
		LLVVYPWTQR	8	0	CID		40.2414	2.21354	0	1	2	1274.73	1.12087	6490	6490	93.6588	MS2	13/18
		LLVVYPWTQR	8	1	CID		27.661	2.21305	0	1	2	1274.72	-2.66331	5984	5984	90.8306	MS2	14/18
		LLVVYPWTQR	8	0	CID		46.4704	2.21213	0	1	2	1274.73	2.58571	6496	6496	93.7398	MS2	14/18
		LLVVYPWTQR	8	0	CID		44.0019	2.20665	0	1	2	1274.73	0.0222363	6717	6717	93.9568	MS2	13/18
		LLVVYPWTQR	8	0	CID		26.9187	2.20287	0	1	2	1274.73	-0.343975	6266	6266	90.5771	MS2	13/18
		LLVVYPWTQR	8	1	CID		38.3312	2.19636	0	1	2	1274.73	0.754658	6283	6283	93.8113	MS2	15/18
		LLVVYPWTQR	8	0	CID		10.4628	2.19509	0	1	2	1274.73	3.44021	12381	12381	154.831	MS2	11/18
		LLVVYPWTQR	8	0	CID		33.1302	2.1935	0	1	2	1274.73	0.632588	5557	5557	89.6631	MS2	14/18
		LLVVYPWTQR	8	0	CID		33.6296	2.1922	0	1	2	1274.73	0.876728	5703	5703	90.4942	MS2	15/18
		LLVVYPWTQR	8	2	CID		2.81194	2.19165	0	1	2	1274.73	0.510518	6576	6576	103.711	MS2	9/18
		LLVVYPWTQR	8	1	CID		28.3764	2.18761	0	1	2	1274.73	0.754658	6371	6371	93.8607	MS2	15/18
		LLVVYPWTQR	8	0	CID		35.9417	2.16831	0	1	2	1274.73	0.144307	5362	5362	90.5102	MS2	14/18
		LLVVYPWTQR	8	0	CID		48.0409	2.16646	0	1	2	1274.73	2.46364	5356	5356	90.4321	MS2	13/18
		LLVVYPWTQR	8	2	CID		29.6791	2.16125	0	1	2	1274.73	1.36501	6102	6102	97.4073	MS2	12/18
		LLVVYPWTQR	8	0	CID		35.0935	2.16072	0	1	2	1274.73	0.510518	5553	5553	89.6075	MS2	12/18
		LLVVYPWTQR	8	0	CID		34.3051	2.15804	0	1	2	1274.73	1.24294	6493	6493	93.6993	MS2	13/18
		LLVVYPWTQR	8	1	CID		31.8494	2.15646	0	1	2	1274.73	2.70778	6425	6425	97.0237	MS2	12/18
		LLVVYPWTQR	8	2	CID		26.926	2.15597	0	1	2	1274.73	-0.466045	5553	5553	90.5134	MS2	13/18
		LLVVYPWTQR	8	1	CID		33.7937	2.15449	0	1	2	1274.73	-0.588115	6615	6615	97.2006	MS2	14/18
		LLVVYPWTQR	8	2	CID		36.7183	2.14604	0	1	2	1274.73	0.998799	5852	5852	93.9978	MS2	13/18
		LLVVYPWTQR	8	0	CID		54.052	2.14163	0	1	2	1274.72	-0.710186	6488	6488	93.6358	MS2	14/18
		LLVVYPWTQR	8	0	CID		36.8872	2.13433	0	1	2	1274.73	2.34157	6395	6395	90.3976	MS2	13/18
		LLVVYPWTQR	8	0	CID		9.58689	2.13247	0	1	2	1274.73	-0.221904	6391	6391	90.3522	MS2	13/18
		LLVVYPWTQR	8	0	CID		54.7745	2.12696	0	1	2	1274.73	1.24294	5705	5705	94.3396	MS2	14/18
		LLVVYPWTQR	8	1	CID		7.67325	2.11829	0	1	2	1274.73	2.70778	7684	7684	112.073	MS2	10/18
		LLVVYPWTQR	8	1	CID		5.29627	2.11216	0	1	2	1274.73	0.0222363	6834	6834	101.455	MS2	11/18
		LLVVYPWTQR	8	0	CID		14.9581	2.11163	0	1	2	1274.73	3.19606	6750	6750	97.2002	MS2	11/18
		LLVVYPWTQR	8	1	CID		2.3607	2.11062	0	1	2	1274.73	5.27126	6044	6044	90.5774	MS2	12/18
		LLVVYPWTQR	8	1	CID		50.9196	2.10467	0	1	2	1274.73	0.0222363	6210	6210	93.9795	MS2	13/18
		LLVVYPWTQR	8	0	CID		6.08044	2.10023	0	1	2	1274.73	2.58571	7004	7004	97.6821	MS2	9/18
		LLVVYPWTQR	8	0	CID		30.847	2.09874	0	1	2	1274.73	0.632588	6512	6512	90.5971	MS2	15/18
		LLVVYPWTQR	8	1	CID		42.7787	2.09828	0	1	2	1274.73	1.60915	6276	6276	93.7309	MS2	15/18
		LLVVYPWTQR	8	0	CID		45.7458	2.09806	0	1	2	1274.73	1.60915	6517	6517	90.6646	MS2	15/18
		LLVVYPWTQR	8	0	CID		39.1144	2.09697	0	1	2	1274.73	-0.343975	6268	6268	90.6014	MS2	15/18
		LLVVYPWTQR	8	1	CID		38.7252	2.09617	0	1	2	1274.73	2.95192	6599	6599	96.971	MS2	13/18
		LLVVYPWTQR	8	0	CID		44.39	2.09613	0	1	2	1274.73	0.510518	5686	5686	90.2499	MS2	15/18
		LLVVYPWTQR	8	0	CID		25.8401	2.09541	0	1	2	1274.73	2.46364	5922	5922	93.9055	MS2	12/18
		LLVVYPWTQR	8	2	CID		5.2648	2.07852	0	1	2	1274.73	0.998799	6783	6783	106.461	MS2	10/18
		LLVVYPWTQR	8	1	CID		9.87712	2.07809	0	1	2	1274.73	2.46364	6857	6857	100.522	MS2	10/18
		LLVVYPWTQR	8	0	CID		44.5987	2.06972	0	1	2	1274.73	0.754658	5697	5697	90.4081	MS2	15/18
		LLVVYPWTQR	8	1	CID		1.40284	2.06825	0	1	2	1274.72	-5.83714	7169	7169	104.867	MS2	10/18
		LLVVYPWTQR	8	0	CID		32.6472	2.06387	0	1	2	1274.73	0.998799	6699	6699	94.091	MS2	13/18
		LLVVYPWTQR	8	0	CID		28.3764	2.06352	0	1	2	1274.73	0.0222363	6723	6723	92.8468	MS2	14/18
		LLVVYPWTQR	8	0	CID		52.1516	2.05696	0	1	2	1274.73	1.36501	6670	6670	92.2838	MS2	14/18
		LLVVYPWTQR	8	1	CID		49.8059	2.05551	0	1	2	1274.72	-1.44261	6760	6760	100.439	MS2	11/18
		LLVVYPWTQR	8	1	CID		3.14981	2.05416	0	1	2	1274.73	5.27126	7105	7105	103.985	MS2	10/18
		LLVVYPWTQR	8	0	CID		14.052	2.0474	0	1	2	1274.75	21.0183	10749	10749	135.753	MS2	9/18
		LLVVYPWTQR	8	0	CID		1	2.04402	0	1	2	1274.73	1.48708	5548	5548	89.5464	MS2	10/18
		LLVVYPWTQR	8	1	CID		31.52	2.04169	0	1	2	1274.72	-1.80882	5980	5980	90.7729	MS2	14/18
		LLVVYPWTQR	8	2	CID		34.3798	2.04032	0	1	2	1274.73	0.998799	5562	5562	90.6321	MS2	14/18
		LLVVYPWTQR	8	0	CID		31.5494	2.03835	0	1	2	1274.73	1.24294	5693	5693	94.1594	MS2	13/18
		LLVVYPWTQR	8	1	CID		40.4484	2.0364	0	1	2	1274.73	0.0222363	6500	6500	96.8195	MS2	14/18
		LLVVYPWTQR	8	0	CID		29.971	2.03069	0	1	2	1274.73	1.24294	6790	6790	93.7303	MS2	14/18
		LLVVYPWTQR	8	2	CID		39.0913	2.02965	0	1	2	1274.73	0.754658	5847	5847	93.9244	MS2	14/18
		LLVVYPWTQR	8	2	CID		27.6296	2.0295	0	1	2	1274.73	4.41677	7110	7110	97.1938	MS2	11/18
		LLVVYPWTQR	8	0	CID		36.3165	2.02755	0	1	2	1274.73	0.632588	5554	5554	89.6855	MS2	14/18
		LLVVYPWTQR	8	2	CID		51.6083	2.01695	0	1	2	1274.73	0.998799	5841	5841	93.8327	MS2	13/18
		LLVVYPWTQR	8	0	CID		43.6927	2.01318	0	1	2	1274.73	0.388447	5359	5359	90.4725	MS2	13/18
		LLVVYPWTQR	8	0	CID		14.9936	2.00931	0	1	2	1274.73	1.97536	10427	10427	131.832	MS2	9/18
		LLVVYPWTQR	8	1	CID		26.8852	2.0091	0	1	2	1274.73	2.46364	6440	6440	97.233	MS2	10/18
		LLVVYPWTQR	8	0	CID		41.4627	2.00023	0	1	2	1274.73	0.998799	6727	6727	94.09	MS2	12/18
	SAVTALWGK	34.2973	2.31228	39.701	2.18394	37.1638	2.35104	39.4755	2.58903	39.7752	2.37227	30.9285	2.46906	40.2001	2.33534	36.2965	2.45409	41.3762	2.35125	42.2051	2.35583	41.0528	2.44551	41.73	2.27108	34.8794	2.34997	30.9593	2.40173	34.711	2.3046	34.5299	2.23227	42.8803	2.30877	42.7252	2.27148	43.6164	2.3511	41.694	2.55987
		Sequence	# Proteins	# Protein Groups	Activation Type	Modifications	Probability	XCorr	Δ Score	Rank	Charge	MH+ [Da]	ΔM [ppm]	First Scan	Last Scan	RT [min]	MSOrder	Ions Matched	Annotation
		SAVTALWGK	4	0	CID		23.9812	2.58903	0	1	2	932.521	1.1855	4935	4935	70.6141	MS2	12/16
		SAVTALWGK	4	1	CID		37.0497	2.55987	0	1	2	932.52	-0.340381	4849	4849	73.7903	MS2	12/16
		SAVTALWGK	4	0	CID		30.4017	2.46906	0	1	2	932.52	0.392041	5154	5154	72.8255	MS2	12/16
		SAVTALWGK	4	1	CID		28.4684	2.45409	0	1	2	932.52	0.208935	4999	4999	73.2091	MS2	12/16
		SAVTALWGK	4	0	CID		39.6325	2.44551	0	1	2	932.521	0.514111	4003	4003	72.9308	MS2	12/16
		SAVTALWGK	4	1	CID		40.8549	2.43442	0	1	2	932.52	-0.218311	4840	4840	73.6629	MS2	12/16
		SAVTALWGK	4	0	CID		13.4153	2.40173	0	1	2	932.52	0.331006	4254	4254	72.9225	MS2	12/16
		SAVTALWGK	4	0	CID		35.3019	2.40111	0	1	2	932.52	0.1479	3994	3994	72.8048	MS2	12/16
		SAVTALWGK	4	1	CID		34.8581	2.39478	0	1	2	932.521	0.636182	5005	5005	73.3008	MS2	12/16
		SAVTALWGK	4	0	CID		26.4905	2.38407	0	1	2	932.521	0.880322	5167	5167	73.0075	MS2	12/16
		SAVTALWGK	4	0	CID		23.8911	2.37227	0	1	2	932.52	0.453076	4798	4798	69.8656	MS2	12/16
		SAVTALWGK	4	0	CID		42.2051	2.35583	0	1	2	932.521	1.06343	4687	4687	69.6541	MS2	12/16
		SAVTALWGK	4	0	CID		35.763	2.3529	0	1	2	932.521	0.514111	4915	4915	72.7208	MS2	12/16
		SAVTALWGK	4	0	CID		35.3182	2.35125	0	1	2	932.521	0.575146	5005	5005	72.6148	MS2	12/16
		SAVTALWGK	4	1	CID		43.6164	2.3511	0	1	2	932.519	-1.19487	4766	4766	73.5235	MS2	12/16
		SAVTALWGK	4	0	CID		27.6059	2.35104	0	1	2	932.52	0.392041	4969	4969	73.5747	MS2	12/16
		SAVTALWGK	4	0	CID		34.8794	2.34997	0	1	2	932.52	0.208935	4157	4157	72.1353	MS2	12/16
		SAVTALWGK	4	0	CID		37.1638	2.34614	0	1	2	932.521	0.697217	4963	4963	73.4974	MS2	12/16
		SAVTALWGK	4	0	CID		40.7231	2.33906	0	1	2	932.521	0.514111	4922	4922	72.8165	MS2	12/16
		SAVTALWGK	4	0	CID		40.2001	2.33534	0	1	2	932.52	-0.340381	5205	5205	73.0569	MS2	12/16
		SAVTALWGK	4	0	CID		30.9238	2.32808	0	1	2	932.52	-0.157275	4994	4994	72.4536	MS2	12/16
		SAVTALWGK	4	0	CID		24.3722	2.31647	0	1	2	932.52	-0.523486	4682	4682	69.5827	MS2	12/16
		SAVTALWGK	4	1	CID		35.1729	2.31287	0	1	2	932.521	0.697217	5017	5017	73.4738	MS2	12/16
		SAVTALWGK	4	0	CID		17.6145	2.31228	0	1	2	932.521	0.514111	4911	4911	73.5394	MS2	12/16
		SAVTALWGK	4	0	CID		23.4841	2.30877	0	1	2	932.52	0.208935	4632	4632	73.3962	MS2	12/16
		SAVTALWGK	4	1	CID		36.2965	2.30806	0	1	2	932.521	0.514111	5011	5011	73.3857	MS2	12/16
		SAVTALWGK	4	1	CID		41.694	2.3047	0	1	2	932.52	-0.340381	4844	4844	73.7183	MS2	12/16
		SAVTALWGK	4	0	CID		32.9783	2.3046	0	1	2	932.521	0.636182	5161	5161	73.255	MS2	12/16
		SAVTALWGK	4	0	CID		39.7752	2.30316	0	1	2	932.52	0.02583	4794	4794	69.8094	MS2	12/16
		SAVTALWGK	4	0	CID		31.9618	2.30157	0	1	2	932.52	-0.340381	3770	3770	69.7503	MS2	12/16
		SAVTALWGK	4	0	CID		30.1595	2.29847	0	1	2	932.52	0.392041	4959	4959	73.4429	MS2	12/16
		SAVTALWGK	4	0	CID		34.2973	2.29111	0	1	2	932.519	-0.584522	4906	4906	73.4792	MS2	12/16
		SAVTALWGK	4	0	CID		27.8298	2.29079	0	1	2	932.521	0.697217	4924	4924	70.0011	MS2	12/16
		SAVTALWGK	4	0	CID		33.3747	2.28949	0	1	2	932.52	0.392041	4927	4927	72.8891	MS2	12/16
		SAVTALWGK	4	0	CID		28.2566	2.28884	0	1	2	932.52	-0.0962403	4965	4965	73.5195	MS2	12/16
		SAVTALWGK	4	0	CID		41.3762	2.28836	0	1	2	932.521	0.758252	5011	5011	72.7048	MS2	12/16
		SAVTALWGK	4	0	CID		30.9285	2.28767	0	1	2	932.52	0.269971	5161	5161	72.9205	MS2	12/16
		SAVTALWGK	4	0	CID		37.7452	2.28752	0	1	2	932.52	0.208935	4005	4005	72.9542	MS2	12/16
		SAVTALWGK	4	0	CID		20.3553	2.27794	0	1	2	932.52	0.269971	4982	4982	70.0258	MS2	12/16
		SAVTALWGK	4	1	CID		36.6707	2.27148	0	1	2	932.521	0.514111	4884	4884	70.3369	MS2	12/16
		SAVTALWGK	4	0	CID		34.5255	2.27108	0	1	2	932.521	0.697217	4292	4292	73.2956	MS2	12/16
		SAVTALWGK	4	0	CID		33.1902	2.26979	0	1	2	932.52	0.02583	4792	4792	69.7868	MS2	12/16
		SAVTALWGK	4	0	CID		38.293	2.25574	0	1	2	932.52	0.1479	4918	4918	72.761	MS2	12/16
		SAVTALWGK	4	0	CID		42.8803	2.25471	0	1	2	932.52	-0.0962403	4628	4628	73.3393	MS2	12/16
		SAVTALWGK	4	0	CID		6.74947	2.24565	0	1	2	932.518	-1.74419	3764	3764	69.6737	MS2	12/16
		SAVTALWGK	4	0	CID		19.3795	2.23485	0	1	2	932.52	0.453076	4007	4007	69.7058	MS2	12/16
		SAVTALWGK	4	1	CID		30.896	2.23227	0	1	2	932.52	0.453076	4298	4298	73.4159	MS2	12/16
		SAVTALWGK	4	0	CID		32.4014	2.22566	0	1	2	932.521	0.819287	4908	4908	73.501	MS2	12/16
		SAVTALWGK	4	0	CID		29.0553	2.22204	0	1	2	932.52	0.0868652	4937	4937	70.6385	MS2	12/16
		SAVTALWGK	4	0	CID		30.9593	2.22124	0	1	2	932.521	1.30757	4240	4240	72.7196	MS2	12/16
		SAVTALWGK	4	1	CID		34.5299	2.2205	0	1	2	932.52	0.453076	4292	4292	73.3255	MS2	12/16
		SAVTALWGK	4	1	CID		29.8013	2.21811	0	1	2	932.52	0.331006	4836	4836	73.6089	MS2	12/16
		SAVTALWGK	4	0	CID		41.73	2.21621	0	1	2	932.52	-0.157275	4288	4288	73.2496	MS2	12/16
		SAVTALWGK	4	0	CID		36.3553	2.20434	0	1	2	932.52	0.331006	3999	3999	72.8751	MS2	12/16
		SAVTALWGK	4	0	CID		31.9984	2.18716	0	1	2	932.52	0.392041	4930	4930	70.0788	MS2	12/16
		SAVTALWGK	4	0	CID		33.5991	2.18394	0	1	2	932.52	-0.340381	4945	4945	72.2553	MS2	12/16
		SAVTALWGK	4	0	CID		39.4755	2.18336	0	1	2	932.52	0.331006	5216	5216	73.7112	MS2	12/16
		SAVTALWGK	4	0	CID		26.3669	2.1819	0	1	2	932.52	0.02583	5164	5164	73.2954	MS2	12/16
		SAVTALWGK	4	1	CID		23.3399	2.18027	0	1	2	932.52	-0.0352052	4303	4303	73.4899	MS2	12/16
		SAVTALWGK	4	0	CID		21.7094	2.18011	0	1	2	932.52	0.331006	4165	4165	72.2525	MS2	12/16
		SAVTALWGK	4	0	CID		13.9021	2.16955	0	1	2	932.521	0.758252	4250	4250	72.8691	MS2	12/16
		SAVTALWGK	4	0	CID		34.711	2.16492	0	1	2	932.52	0.392041	5156	5156	73.1811	MS2	12/16
		SAVTALWGK	4	0	CID		36.1428	2.1592	0	1	2	932.519	-0.584522	5214	5214	73.1735	MS2	12/16
		SAVTALWGK	4	0	CID		37.0218	2.15189	0	1	2	932.521	0.758252	4294	4294	73.3179	MS2	12/16
		SAVTALWGK	4	0	CID		22.8852	2.14759	0	1	2	932.515	-5.16216	4917	4917	69.9077	MS2	12/16
		SAVTALWGK	4	0	CID		11.0136	2.14456	0	1	2	932.52	-0.462451	4390	4390	70.1794	MS2	11/16
		SAVTALWGK	4	0	CID		25.9069	2.13886	0	1	2	932.52	-0.462451	4060	4060	70.1611	MS2	12/16
		SAVTALWGK	4	0	CID		32.5734	2.12786	0	1	2	932.52	0.392041	5232	5232	73.937	MS2	12/16
		SAVTALWGK	4	0	CID		26.875	2.12729	0	1	2	932.52	0.1479	4621	4621	73.2456	MS2	12/16
		SAVTALWGK	4	1	CID		30.7167	2.12676	0	1	2	932.52	0.02583	4552	4552	70.4835	MS2	12/16
		SAVTALWGK	4	0	CID		14.4131	2.11599	0	1	2	932.52	0.269971	4672	4672	69.4406	MS2	10/16
		SAVTALWGK	4	1	CID		20.6479	2.10983	0	1	2	932.52	-0.340381	4616	4616	70.4782	MS2	12/16
		SAVTALWGK	4	0	CID		38.3067	2.10607	0	1	2	932.52	0.331006	4773	4773	69.4063	MS2	12/16
		SAVTALWGK	4	0	CID		31.4929	2.10241	0	1	2	932.52	0.02583	4801	4801	69.9038	MS2	12/16
		SAVTALWGK	4	0	CID		36.8462	2.09792	0	1	2	932.521	0.758252	4952	4952	72.3397	MS2	12/16
		SAVTALWGK	4	0	CID		27.7727	2.09741	0	1	2	932.52	-0.0962403	4926	4926	70.0235	MS2	12/16
		SAVTALWGK	4	0	CID		27.7217	2.09433	0	1	2	932.52	-0.218311	4691	4691	70.4118	MS2	12/16
		SAVTALWGK	4	0	CID		37.0162	2.088	0	1	2	932.52	-0.279346	4939	4939	70.6628	MS2	12/16
		SAVTALWGK	4	1	CID		21.5598	2.08691	0	1	2	932.52	-0.279346	4071	4071	70.2439	MS2	11/16
		SAVTALWGK	4	0	CID		37.1371	2.07735	0	1	2	932.521	0.697217	4731	4731	70.4002	MS2	12/16
		SAVTALWGK	4	0	CID		19.5777	2.07694	0	1	2	932.519	-0.645557	4926	4926	69.7783	MS2	11/16
		SAVTALWGK	4	0	CID		38.4741	2.07656	0	1	2	932.52	-0.0962403	5208	5208	73.0951	MS2	12/16
		SAVTALWGK	4	0	CID		15.7804	2.07382	0	1	2	932.52	-0.0962403	4244	4244	72.7784	MS2	12/16
		SAVTALWGK	4	1	CID		36.0824	2.07293	0	1	2	932.519	-0.584522	4554	4554	70.5062	MS2	12/16
		SAVTALWGK	4	0	CID		30.3583	2.07127	0	1	2	932.52	0.208935	5156	5156	72.8481	MS2	12/16
		SAVTALWGK	4	1	CID		35.6209	2.06739	0	1	2	932.52	-0.0352052	4775	4775	73.6571	MS2	12/16
		SAVTALWGK	4	1	CID		23.4983	2.06399	0	1	2	932.52	0.392041	4767	4767	70.0989	MS2	12/16
		SAVTALWGK	4	0	CID		32.5566	2.06369	0	1	2	932.52	-0.157275	4902	4902	73.4245	MS2	12/16
		SAVTALWGK	4	1	CID		42.7252	2.0568	0	1	2	932.52	0.269971	4878	4878	70.253	MS2	12/16
		SAVTALWGK	4	1	CID		36.2138	2.05433	0	1	2	932.52	0.208935	4781	4781	73.7516	MS2	12/16
		SAVTALWGK	4	0	CID		14.6675	2.05356	0	1	2	932.519	-1.19487	3767	3767	69.7112	MS2	12/16
		SAVTALWGK	4	1	CID		32.8555	2.04924	0	1	2	932.521	0.514111	4619	4619	70.5183	MS2	12/16
		SAVTALWGK	4	0	CID		39.701	2.03418	0	1	2	932.52	-0.340381	4947	4947	72.2779	MS2	12/16
		SAVTALWGK	4	0	CID		41.0528	2.02811	0	1	2	932.52	0.0868652	3773	3773	69.7917	MS2	12/16
		SAVTALWGK	4	0	CID		22.4733	2.02245	0	1	2	932.521	0.514111	4928	4928	69.8012	MS2	12/16
		SAVTALWGK	4	1	CID		26.3778	2.01894	0	1	2	932.52	0.331006	4872	4872	70.1659	MS2	12/16
		SAVTALWGK	4	0	CID		28.7801	2.01447	0	1	2	932.52	0.208935	4771	4771	69.3837	MS2	12/16
		SAVTALWGK	4	0	CID		21.3643	2.0106	0	1	2	932.519	-1.0728	4005	4005	69.6827	MS2	12/16
		SAVTALWGK	4	0	CID		20.5211	2.00443	0	1	2	932.52	0.02583	4066	4066	70.2294	MS2	12/16
		SAVTALWGK	4	0	CID		23.9812	2.00321	0	1	2	932.52	0.1479	3998	3998	69.5945	MS2	11/16
		SAVTALWGK	4	0	CID		34.0213	2.00061	0	1	2	932.52	0.1479	4624	4624	73.2847	MS2	12/16
	LLGNVLVCVLAHHFGK					20.0342	4.25769					41.1506	4.55082													57.6805	2.72071					47.6628	3.63813			12.2909	2.8109	31.1784	2.63084	2.70521	2.84353
		Sequence	# Proteins	# Protein Groups	Activation Type	Modifications	Probability	XCorr	Δ Score	Rank	Charge	MH+ [Da]	ΔM [ppm]	First Scan	Last Scan	RT [min]	MSOrder	Ions Matched	Annotation
		LLGNVLVcVLAHHFGK	3	0	CID	C8(Carbamidomethyl)	41.1506	4.55082	0	1	4	1776.99	-0.56225	7924	7924	104.411	MS2	33/90
		LLGNVLVcVLAHHFGK	3	0	CID	C8(Carbamidomethyl)	20.0342	4.25769	0	1	4	1776.99	-0.31811	7966	7966	105.364	MS2	29/90
		LLGNVLVcVLAHHFGK	3	1	CID	C8(Carbamidomethyl)	18.483	3.63813	0	1	4	1776.99	-0.31811	6860	6860	107.436	MS2	34/90
		LLGNVLVcVLAHHFGK	3	1	CID	C8(Carbamidomethyl)	47.6628	3.49145	0	1	4	1776.99	0.292242	6624	6624	104.327	MS2	34/90
		LLGNVLVcVLAHHFGK	3	1	CID	C8(Carbamidomethyl)	47.0881	3.47749	0	1	4	1776.99	0.414312	6853	6853	107.345	MS2	35/90
		LLGNVLVcVLAHHFGK	3	1	CID	C8(Carbamidomethyl)	13.3128	3.42252	0	1	4	1776.99	-0.56225	6620	6620	104.272	MS2	36/90
		LLGNVLVcVLAHHFGK	3	1	CID	C8(Carbamidomethyl)	35.1259	3.27073	0	1	4	1777	1.39087	6857	6857	107.395	MS2	34/90
		LLGNVLVcVLAHHFGK	3	0	CID	C8(Carbamidomethyl)	13.415	3.23647	0	1	4	1776.99	-1.53881	8232	8232	107.637	MS2	36/90
		LLGNVLVcVLAHHFGK	3	1	CID	C8(Carbamidomethyl)	2.70521	2.84353	0	1	3	1776.99	-1.09812	7139	7139	105.716	MS2	22/60
		LLGNVLVcVLAHHFGK	3	1	CID	C8(Carbamidomethyl)	13.6864	2.81638	0	1	3	1776.99	-2.01365	6611	6611	104.153	MS2	20/60
		LLGNVLVcVLAHHFGK	3	1	CID	C8(Carbamidomethyl)	12.2909	2.8109	0	1	3	1776.99	0.549829	8159	8159	104.856	MS2	27/60
		LLGNVLVcVLAHHFGK	3	0	CID	C8(Carbamidomethyl)	57.6805	2.72071	0	1	3	1776.99	0.366723	6848	6848	104.056	MS2	19/60
		LLGNVLVcVLAHHFGK	3	1	CID	C8(Carbamidomethyl)	31.1784	2.63084	0	1	3	1777	2.01467	6999	6999	105.077	MS2	21/60
	GTFATLSELHCDKLHVDPENFR									1	3.03149																			1	3.17842							1	3.12465
		Sequence	# Proteins	# Protein Groups	Activation Type	Modifications	Probability	XCorr	Δ Score	Rank	Charge	MH+ [Da]	ΔM [ppm]	First Scan	Last Scan	RT [min]	MSOrder	Ions Matched	Annotation
		GTFATLSELHcDKLHVDPENFR	2	0	CID	C11(Carbamidomethyl)	1	3.17842	0	1	4	2586.24	-1.98713	5892	5892	82.8134	MS2	35/126
		GTFATLSELHcDKLHVDPENFR	2	1	CID	C11(Carbamidomethyl)	1	3.12465	0	1	4	2586.25	5.58123	5417	5417	82.7957	MS2	31/126
		GTFATLSELHcDKLHVDPENFR	2	0	CID	C11(Carbamidomethyl)	1	3.03149	0	1	4	2586.24	0.210133	5603	5603	80.2523	MS2	32/126
	VLGAFSDGLAHLDNLK									64.1534	2.62456							31.7499	2.57869											5.03139	2.5009	47.6717	2.6336					35.2947	2.62679
		Sequence	# Proteins	# Protein Groups	Activation Type	Modifications	Probability	XCorr	Δ Score	Rank	Charge	MH+ [Da]	ΔM [ppm]	First Scan	Last Scan	RT [min]	MSOrder	Ions Matched	Annotation
		VLGAFSDGLAHLDNLK	3	2	CID		37.1566	2.6336	0	1	3	1669.89	0.754415	5485	5485	89.5515	MS2	24/60
		VLGAFSDGLAHLDNLK	3	2	CID		47.6717	2.63035	0	1	3	1669.89	2.76858	5498	5498	89.7347	MS2	21/60
		VLGAFSDGLAHLDNLK	3	1	CID		35.2947	2.62679	0	1	3	1669.89	-0.344218	5944	5944	90.2529	MS2	23/60
		VLGAFSDGLAHLDNLK	3	0	CID		64.1534	2.62456	0	1	3	1669.89	1.66994	6293	6293	88.3069	MS2	24/60
		VLGAFSDGLAHLDNLK	3	0	CID		31.7499	2.57869	0	1	3	1669.89	1.66994	6363	6363	89.9913	MS2	26/60
		VLGAFSDGLAHLDNLK	3	0	CID		5.03139	2.5009	0	1	3	1669.89	-0.527323	6468	6468	90.0043	MS2	19/60
	LHVDPENFR															23.1174	2.86173																			13.6028	2.85672
		Sequence	# Proteins	# Protein Groups	Activation Type	Modifications	Probability	XCorr	Δ Score	Rank	Charge	MH+ [Da]	ΔM [ppm]	First Scan	Last Scan	RT [min]	MSOrder	Ions Matched	Annotation
		LHVDPENFR	4	2	CID		23.1174	2.86173	0	1	3	1126.56	0.761153	3608	3608	55.0574	MS2	20/32
		LHVDPENFR	4	1	CID		13.6028	2.85672	0	1	3	1126.56	0.852706	3782	3782	55.7884	MS2	22/32
		LHVDPENFR	4	1	CID		8.88876	2.662	0	1	3	1126.56	0.303389	3777	3777	55.7186	MS2	22/32
		Sequence	# Proteins	# Protein Groups	Activation Type	Modifications	Probability	XCorr	Δ Score	Rank	Charge	MH+ [Da]	ΔM [ppm]	First Scan	Last Scan	RT [min]	MSOrder	Ions Matched	Annotation
		Sequence	# Proteins	# Protein Groups	Activation Type	Modifications	Probability	XCorr	Δ Score	Rank	Charge	MH+ [Da]	ΔM [ppm]	First Scan	Last Scan	RT [min]	MSOrder	Ions Matched	Annotation
gi410564	27	2891.46	beta-trace {N-terminal} [human, cerebrospinal fluid, Peptide Partial, 27 aa]	74.07	81	6	5			4	4	4	4	4	4	4	4	4	1	4	4	4	7	8	6
	Sequence	Max. ProbabilityScore of A2	Max. XCorr of A2	Max. ProbabilityScore of B2	Max. XCorr of B2	Max. ProbabilityScore of C2	Max. XCorr of C2	Max. ProbabilityScore of D2	Max. XCorr of D2	Max. ProbabilityScore of E2	Max. XCorr of E2	Max. ProbabilityScore of F2	Max. XCorr of F2	Max. ProbabilityScore of G2	Max. XCorr of G2	Max. ProbabilityScore of H2	Max. XCorr of H2	Max. ProbabilityScore of I2	Max. XCorr of I2	Max. ProbabilityScore of J2	Max. XCorr of J2	Max. ProbabilityScore of K2	Max. XCorr of K2	Max. ProbabilityScore of L2	Max. XCorr of L2	Max. ProbabilityScore of M2	Max. XCorr of M2	Max. ProbabilityScore of N2	Max. XCorr of N2	Max. ProbabilityScore of O2	Max. XCorr of O2	Max. ProbabilityScore of P2	Max. XCorr of P2	Max. ProbabilityScore of Q2	Max. XCorr of Q2	Max. ProbabilityScore of R2	Max. XCorr of R2	Max. ProbabilityScore of S2	Max. XCorr of S2	Max. ProbabilityScore of T2	Max. XCorr of T2
	APEAQVSVQPNFQQDKFLGR	110.32	4.02912	98.5919	4.15535					94.6133	4.43036	125.373	4.32302	101.994	3.94163	109.706	4.18322	99.4732	3.8009	103.856	3.96261	72.5947	4.04629	81.0706	3.80375	55.1372	3.84657	63.3421	2.7329	82.7098	4.20504	78.0472	3.70389	81.6352	4.34225			85.3588	4.42292	81.0038	3.92067
		Sequence	# Proteins	# Protein Groups	Activation Type	Modifications	Probability	XCorr	Δ Score	Rank	Charge	MH+ [Da]	ΔM [ppm]	First Scan	Last Scan	RT [min]	MSOrder	Ions Matched	Annotation
		APEAQVSVQPNFQQDKFLGR	1	0	CID		94.6133	4.43036	0	1	3	2259.15	3.11904	5017	5017	72.6437	MS2	28/76
		APEAQVSVQPNFQQDKFLGR	1	1	CID		66.7579	4.42292	0	1	3	2259.15	1.10488	4962	4962	76.3038	MS2	28/76
		APEAQVSVQPNFQQDKFLGR	1	0	CID		34.9643	4.34225	0	1	3	2259.15	0.189356	4840	4840	76.0389	MS2	29/76
		APEAQVSVQPNFQQDKFLGR	1	0	CID		100.502	4.32302	0	1	3	2259.15	2.38662	5381	5381	75.8089	MS2	27/76
		APEAQVSVQPNFQQDKFLGR	1	0	CID		34.7807	4.29119	0	1	3	2259.15	0.372462	5007	5007	72.5109	MS2	30/76
		APEAQVSVQPNFQQDKFLGR	1	0	CID		78.8475	4.20504	0	1	3	2259.15	0.921778	5373	5373	75.9681	MS2	27/76
		APEAQVSVQPNFQQDKFLGR	1	0	CID		57.6691	4.18322	0	1	3	2259.15	2.56973	5233	5233	76.3697	MS2	26/76
		APEAQVSVQPNFQQDKFLGR	1	1	CID		78.0152	4.17626	0	1	3	2259.15	1.83731	4965	4965	76.3473	MS2	29/76
		APEAQVSVQPNFQQDKFLGR	1	0	CID		87.1707	4.15535	0	1	3	2259.15	1.47109	5193	5193	75.6413	MS2	29/76
		APEAQVSVQPNFQQDKFLGR	1	0	CID		45.0408	4.04629	0	1	3	2259.15	1.10488	4220	4220	75.8126	MS2	26/76
		APEAQVSVQPNFQQDKFLGR	1	0	CID		110.32	4.02912	0	1	3	2259.16	6.04873	5119	5119	76.44	MS2	29/76
		APEAQVSVQPNFQQDKFLGR	1	0	CID		49.5436	4.0197	0	1	3	2259.15	2.75283	5001	5001	72.4323	MS2	30/76
		APEAQVSVQPNFQQDKFLGR	1	0	CID		125.373	3.9868	0	1	3	2259.15	-2.00791	5374	5374	75.7124	MS2	29/76
		APEAQVSVQPNFQQDKFLGR	1	0	CID		85.2567	3.96261	0	1	3	2259.15	2.38662	5139	5139	75.6211	MS2	29/76
		APEAQVSVQPNFQQDKFLGR	1	0	CID		69.2166	3.94163	0	1	3	2259.15	2.20352	5408	5408	75.6331	MS2	25/76
		APEAQVSVQPNFQQDKFLGR	1	0	CID		75.571	3.93618	0	1	3	2259.15	0.00625078	5144	5144	75.6955	MS2	28/76
		APEAQVSVQPNFQQDKFLGR	1	0	CID		81.0038	3.92067	0	1	3	2259.15	-1.45859	5041	5041	76.4863	MS2	24/76
		APEAQVSVQPNFQQDKFLGR	1	0	CID		72.5947	3.89921	0	1	3	2259.15	0.189356	4234	4234	76.0034	MS2	25/76
		APEAQVSVQPNFQQDKFLGR	1	0	CID		46.3879	3.89894	0	1	3	2259.15	1.28799	5403	5403	75.5615	MS2	29/76
		APEAQVSVQPNFQQDKFLGR	1	0	CID		81.6352	3.86074	0	1	3	2259.15	1.47109	4834	4834	75.9622	MS2	28/76
		APEAQVSVQPNFQQDKFLGR	1	0	CID		27.5504	3.84657	0	1	3	2259.15	0.738673	4364	4364	74.822	MS2	29/76
		APEAQVSVQPNFQQDKFLGR	1	0	CID		78.5715	3.82861	0	1	3	2259.15	0.738673	5228	5228	76.2957	MS2	26/76
		APEAQVSVQPNFQQDKFLGR	1	0	CID		103.856	3.80485	0	1	3	2259.15	0.738673	5152	5152	75.8057	MS2	27/76
		APEAQVSVQPNFQQDKFLGR	1	0	CID		35.1352	3.80375	0	1	3	2259.15	2.93594	4490	4490	75.8803	MS2	28/76
		APEAQVSVQPNFQQDKFLGR	1	0	CID		66.3055	3.8009	0	1	3	2259.15	0.372462	5227	5227	75.5579	MS2	28/76
		APEAQVSVQPNFQQDKFLGR	1	0	CID		97.2889	3.78468	0	1	3	2259.16	3.85147	5220	5220	75.4543	MS2	24/76
		APEAQVSVQPNFQQDKFLGR	1	0	CID		55.1372	3.77947	0	1	3	2259.15	2.75283	4358	4358	74.7333	MS2	26/76
		APEAQVSVQPNFQQDKFLGR	1	0	CID		54.9377	3.7246	0	1	3	2259.15	1.10488	4370	4370	74.907	MS2	26/76
		APEAQVSVQPNFQQDKFLGR	1	1	CID		85.3588	3.71313	0	1	3	2259.15	1.47109	4954	4954	76.1834	MS2	26/76
		APEAQVSVQPNFQQDKFLGR	1	0	CID		57.7786	3.70512	0	1	3	2259.16	3.66836	5369	5369	75.6399	MS2	25/76
		APEAQVSVQPNFQQDKFLGR	1	0	CID		69.9149	3.70389	0	1	3	2259.15	0.00625078	4496	4496	76.0675	MS2	25/76
		APEAQVSVQPNFQQDKFLGR	1	0	CID		32.7676	3.69933	0	1	3	2259.15	1.10488	4829	4829	75.8974	MS2	24/76
		APEAQVSVQPNFQQDKFLGR	1	0	CID		99.4732	3.6966	0	1	3	2259.15	2.56973	5235	5235	75.6697	MS2	28/76
		APEAQVSVQPNFQQDKFLGR	1	0	CID		57.7866	3.68534	0	1	3	2259.15	2.38662	5039	5039	76.4584	MS2	27/76
		APEAQVSVQPNFQQDKFLGR	1	0	CID		69.3178	3.67449	0	1	3	2259.15	1.28799	5231	5231	75.6135	MS2	26/76
		APEAQVSVQPNFQQDKFLGR	1	0	CID		106.979	3.67253	0	1	3	2259.15	0.00625078	5379	5379	75.7839	MS2	28/76
		APEAQVSVQPNFQQDKFLGR	1	0	CID		78.2561	3.66487	0	1	3	2259.15	1.6542	5371	5371	75.9429	MS2	27/76
		APEAQVSVQPNFQQDKFLGR	1	0	CID		39.8615	3.63874	0	1	3	2259.15	-1.09238	4354	4354	74.676	MS2	26/76
		APEAQVSVQPNFQQDKFLGR	1	0	CID		36.2472	3.63835	0	1	3	2259.15	-0.176855	4492	4492	76.016	MS2	29/76
		APEAQVSVQPNFQQDKFLGR	1	0	CID		81.1415	3.62834	0	1	3	2259.15	-1.09238	5115	5115	76.3785	MS2	29/76
		APEAQVSVQPNFQQDKFLGR	1	0	CID		89.0218	3.61569	0	1	3	2259.15	-0.909277	5203	5203	75.7765	MS2	28/76
		APEAQVSVQPNFQQDKFLGR	1	0	CID		78.0472	3.57972	0	1	3	2259.15	-2.00791	4494	4494	76.0416	MS2	22/76
		APEAQVSVQPNFQQDKFLGR	1	0	CID		58.8778	3.57211	0	1	3	2259.15	0.00625078	4231	4231	75.961	MS2	27/76
		APEAQVSVQPNFQQDKFLGR	1	0	CID		67.7481	3.53514	0	1	3	2259.16	4.9501	5107	5107	76.2661	MS2	28/76
		APEAQVSVQPNFQQDKFLGR	1	0	CID		98.5919	3.50934	0	1	3	2259.16	4.03457	5210	5210	75.8768	MS2	25/76
		APEAQVSVQPNFQQDKFLGR	1	0	CID		60.7132	3.50738	0	1	3	2259.15	2.56973	5011	5011	72.5634	MS2	24/76
		APEAQVSVQPNFQQDKFLGR	1	0	CID		109.706	3.49899	0	1	3	2259.15	3.11904	5221	5221	76.1893	MS2	32/76
		APEAQVSVQPNFQQDKFLGR	1	0	CID		82.2251	3.47434	0	1	3	2259.15	-0.909277	5150	5150	75.7807	MS2	30/76
		APEAQVSVQPNFQQDKFLGR	1	0	CID		81.5333	3.46722	0	1	3	2259.15	-1.8248	5111	5111	76.319	MS2	30/76
		APEAQVSVQPNFQQDKFLGR	1	1	CID		60.8516	3.44847	0	1	3	2259.15	2.38662	4956	4956	76.2111	MS2	23/76
		APEAQVSVQPNFQQDKFLGR	1	0	CID		52.0104	3.4482	0	1	3	2259.16	4.9501	5191	5191	75.6145	MS2	25/76
		APEAQVSVQPNFQQDKFLGR	1	0	CID		28.1215	3.40025	0	1	3	2259.16	6.04873	4480	4480	75.7491	MS2	24/76
		APEAQVSVQPNFQQDKFLGR	1	0	CID		75.9475	3.38902	0	1	3	2259.15	0.555567	5031	5031	76.3414	MS2	29/76
		APEAQVSVQPNFQQDKFLGR	1	0	CID		33.7251	3.38893	0	1	3	2259.15	2.20352	4836	4836	75.9874	MS2	25/76
		APEAQVSVQPNFQQDKFLGR	1	0	CID		52.1819	3.38373	0	1	3	2259.15	2.75283	5396	5396	75.4674	MS2	27/76
		APEAQVSVQPNFQQDKFLGR	1	0	CID		74.8716	3.3806	0	1	3	2259.15	0.189356	5366	5366	75.8794	MS2	29/76
		APEAQVSVQPNFQQDKFLGR	1	0	CID		34.7831	3.3507	0	1	3	2259.15	0.921778	4494	4494	75.9358	MS2	27/76
		APEAQVSVQPNFQQDKFLGR	1	0	CID		31.6608	3.30512	0	1	3	2259.15	0.372462	4489	4489	75.9745	MS2	24/76
		APEAQVSVQPNFQQDKFLGR	1	0	CID		22.2284	3.22712	0	1	3	2259.15	3.11904	5218	5218	76.1484	MS2	24/76
		APEAQVSVQPNFQQDKFLGR	1	0	CID		101.994	3.21513	0	1	3	2259.15	0.372462	5388	5388	75.368	MS2	23/76
		APEAQVSVQPNFQQDKFLGR	1	0	CID		82.7098	3.18681	0	1	3	2259.15	1.6542	5369	5369	75.9177	MS2	25/76
		APEAQVSVQPNFQQDKFLGR	1	0	CID		81.0706	3.12244	0	1	3	2259.16	4.21768	4485	4485	75.8168	MS2	25/76
		APEAQVSVQPNFQQDKFLGR	1	0	CID		45.0724	3.07444	0	1	3	2259.15	2.75283	4228	4228	75.9192	MS2	31/76
		APEAQVSVQPNFQQDKFLGR	1	0	CID		63.3421	2.7329	0	1	3	2259.16	4.03457	4499	4499	76.0637	MS2	23/76
		APEAQVSVQPNFQQDKFLGR	1	0	CID		53.9678	2.53449	0	1	3	2259.16	4.76699	5028	5028	76.2991	MS2	27/76
	APEAQVSVQPNFQQDK	44.6736	3.36608	51.332	3.43122																															78.6158	4.12689	52.1246	3.55675	27.5406	3.80549
		Sequence	# Proteins	# Protein Groups	Activation Type	Modifications	Probability	XCorr	Δ Score	Rank	Charge	MH+ [Da]	ΔM [ppm]	First Scan	Last Scan	RT [min]	MSOrder	Ions Matched	Annotation
		APEAQVSVQPNFQQDK	2	0	CID		52.6887	4.12689	0	1	2	1785.88	4.34774	4026	4026	58.8948	MS2	18/30
		APEAQVSVQPNFQQDK	2	0	CID		78.6158	4.07981	0	1	2	1785.88	2.39462	4044	4044	59.1395	MS2	21/30
		APEAQVSVQPNFQQDK	2	0	CID		25.5261	3.80549	0	1	2	1785.88	-0.779209	3852	3852	60.1571	MS2	16/30
		APEAQVSVQPNFQQDK	2	0	CID		16.4678	3.69912	0	1	2	1785.88	1.78427	4033	4033	58.9898	MS2	18/30
		APEAQVSVQPNFQQDK	2	1	CID		52.1246	3.55675	0	1	2	1785.88	2.02841	3761	3761	59.9666	MS2	18/30
		APEAQVSVQPNFQQDK	2	0	CID		64.2034	3.54468	0	1	2	1785.88	1.05185	4094	4094	59.8254	MS2	21/30
		APEAQVSVQPNFQQDK	2	0	CID		61.9394	3.43995	0	1	2	1785.88	2.63876	4109	4109	60.0239	MS2	17/30
		APEAQVSVQPNFQQDK	2	0	CID		51.332	3.43122	0	1	2	1785.88	4.1036	3824	3824	57.1141	MS2	17/30
		APEAQVSVQPNFQQDK	2	0	CID		27.5406	3.41685	0	1	2	1785.88	-1.6337	3824	3824	59.7838	MS2	15/30
		APEAQVSVQPNFQQDK	2	0	CID		23.4486	3.36608	0	1	2	1785.88	1.17392	3896	3896	59.7986	MS2	17/30
		APEAQVSVQPNFQQDK	2	0	CID		44.6736	3.33903	0	1	2	1785.88	0.563564	3904	3904	59.9086	MS2	17/30
		APEAQVSVQPNFQQDK	2	1	CID		33.3138	3.31928	0	1	2	1785.88	5.44638	3728	3728	59.525	MS2	16/30
		APEAQVSVQPNFQQDK	2	0	CID		52.5823	3.31837	0	1	2	1785.88	-0.657139	4081	4081	59.6528	MS2	20/30
		APEAQVSVQPNFQQDK	2	1	CID		34.7787	3.19273	0	1	2	1785.88	1.6622	3748	3748	59.7969	MS2	18/30
		APEAQVSVQPNFQQDK	2	0	CID		50.8275	3.13464	0	1	2	1785.88	5.56845	4106	4106	59.9834	MS2	18/30
		APEAQVSVQPNFQQDK	2	1	CID		51.9769	3.03196	0	1	2	1785.88	1.78427	3740	3740	59.6893	MS2	17/30
gi289526762	30	3427.68	Chain D, Enhancing The Therapeutic Properties Of A Protein By A Desig Binding Site, Structural Principles Of A Novel Long-Acting Analog	73.33	3																3
	Sequence	Max. ProbabilityScore of A2	Max. XCorr of A2	Max. ProbabilityScore of B2	Max. XCorr of B2	Max. ProbabilityScore of C2	Max. XCorr of C2	Max. ProbabilityScore of D2	Max. XCorr of D2	Max. ProbabilityScore of E2	Max. XCorr of E2	Max. ProbabilityScore of F2	Max. XCorr of F2	Max. ProbabilityScore of G2	Max. XCorr of G2	Max. ProbabilityScore of H2	Max. XCorr of H2	Max. ProbabilityScore of I2	Max. XCorr of I2	Max. ProbabilityScore of J2	Max. XCorr of J2	Max. ProbabilityScore of K2	Max. XCorr of K2	Max. ProbabilityScore of L2	Max. XCorr of L2	Max. ProbabilityScore of M2	Max. XCorr of M2	Max. ProbabilityScore of N2	Max. XCorr of N2	Max. ProbabilityScore of O2	Max. XCorr of O2	Max. ProbabilityScore of P2	Max. XCorr of P2	Max. ProbabilityScore of Q2	Max. XCorr of Q2	Max. ProbabilityScore of R2	Max. XCorr of R2	Max. ProbabilityScore of S2	Max. XCorr of S2	Max. ProbabilityScore of T2	Max. XCorr of T2
	FVNQHLCGSHLVEALYLVCGER																															44.3954	3.18253
		Sequence	# Proteins	# Protein Groups	Activation Type	Modifications	Probability	XCorr	Δ Score	Rank	Charge	MH+ [Da]	ΔM [ppm]	First Scan	Last Scan	RT [min]	MSOrder	Ions Matched	Annotation
		FVNQHLcGSHLVEALYLVcGER	2	1	CID	C7(Carbamidomethyl) C19(Carbamidomethyl)	29.616	3.18253	0	1	4	2601.27	2.19027	6164	6164	98.2937	MS2	33/126
		FVNQHLcGSHLVEALYLVcGER	2	1	CID	C7(Carbamidomethyl) C19(Carbamidomethyl)	37.7274	3.08563	0	1	4	2601.27	1.94613	5934	5934	95.1664	MS2	40/126
		FVNQHLcGSHLVEALYLVcGER	2	1	CID	C7(Carbamidomethyl) C19(Carbamidomethyl)	44.3954	3.00664	0	1	4	2601.28	10.9793	6175	6175	98.4474	MS2	36/126
		Sequence	# Proteins	# Protein Groups	Activation Type	Modifications	Probability	XCorr	Δ Score	Rank	Charge	MH+ [Da]	ΔM [ppm]	First Scan	Last Scan	RT [min]	MSOrder	Ions Matched	Annotation
		Sequence	# Proteins	# Protein Groups	Activation Type	Modifications	Probability	XCorr	Δ Score	Rank	Charge	MH+ [Da]	ΔM [ppm]	First Scan	Last Scan	RT [min]	MSOrder	Ions Matched	Annotation
gi685073	161	17316.8	SPRC=small proline-rich protein [human, odontogenic keratocysts, Peptide Partial, 161 aa]	69.57	16	1							4										11
	Sequence	Max. ProbabilityScore of A2	Max. XCorr of A2	Max. ProbabilityScore of B2	Max. XCorr of B2	Max. ProbabilityScore of C2	Max. XCorr of C2	Max. ProbabilityScore of D2	Max. XCorr of D2	Max. ProbabilityScore of E2	Max. XCorr of E2	Max. ProbabilityScore of F2	Max. XCorr of F2	Max. ProbabilityScore of G2	Max. XCorr of G2	Max. ProbabilityScore of H2	Max. XCorr of H2	Max. ProbabilityScore of I2	Max. XCorr of I2	Max. ProbabilityScore of J2	Max. XCorr of J2	Max. ProbabilityScore of K2	Max. XCorr of K2	Max. ProbabilityScore of L2	Max. XCorr of L2	Max. ProbabilityScore of M2	Max. XCorr of M2	Max. ProbabilityScore of N2	Max. XCorr of N2	Max. ProbabilityScore of O2	Max. XCorr of O2	Max. ProbabilityScore of P2	Max. XCorr of P2	Max. ProbabilityScore of Q2	Max. XCorr of Q2	Max. ProbabilityScore of R2	Max. XCorr of R2	Max. ProbabilityScore of S2	Max. XCorr of S2	Max. ProbabilityScore of T2	Max. XCorr of T2
	QTFTPPPQLQQQQVK	15.9099	2.20005
		Sequence	# Proteins	# Protein Groups	Activation Type	Modifications	Probability	XCorr	Δ Score	Rank	Charge	MH+ [Da]	ΔM [ppm]	First Scan	Last Scan	RT [min]	MSOrder	Ions Matched	Annotation
		QTFTPPPQLQQQQVK	3	1	CID		15.9099	2.20005	0	1	2	1767.94	0.873564	4318	4318	65.2728	MS2	12/28
	VPVPGYTKVPEPCPSTVTPGPAQQK															37.3758	3.70585																			73.2359	5.0302
		Sequence	# Proteins	# Protein Groups	Activation Type	Modifications	Probability	XCorr	Δ Score	Rank	Charge	MH+ [Da]	ΔM [ppm]	First Scan	Last Scan	RT [min]	MSOrder	Ions Matched	Annotation
		VPVPGYTKVPEPcPSTVTPGPAQQK	2	1	CID	C13(Carbamidomethyl)	73.2359	5.0302	0	1	3	2634.36	-3.23584	4757	4757	68.5535	MS2	31/96
		VPVPGYTKVPEPcPSTVTPGPAQQK	2	1	CID	C13(Carbamidomethyl)	68.541	4.36522	0	1	3	2634.36	0.243169	4780	4780	68.847	MS2	29/96
		VPVPGYTKVPEPcPSTVTPGPAQQK	2	0	CID	C13(Carbamidomethyl)	37.3758	3.70585	0	1	3	2634.36	3.17286	4693	4693	69.0966	MS2	25/96
	VPEPGCTKVPEPGCTKVPEPGCTK															9.56485	3.15357																			14.5105	3.27071
		Sequence	# Proteins	# Protein Groups	Activation Type	Modifications	Probability	XCorr	Δ Score	Rank	Charge	MH+ [Da]	ΔM [ppm]	First Scan	Last Scan	RT [min]	MSOrder	Ions Matched	Annotation
		VPEPGcTKVPEPGcTKVPEPGcTK	2	1	CID	C6(Carbamidomethyl) C14(Carbamidomethyl) C22(Carbamidomethyl)	14.5105	3.27071	0	1	4	2624.26	12.4596	3815	3815	56.1917	MS2	33/138
		VPEPGcTKVPEPGcTKVPEPGcTK	2	0	CID	C6(Carbamidomethyl) C14(Carbamidomethyl) C22(Carbamidomethyl)	9.56485	3.15357	0	1	4	2624.27	14.6569	3684	3684	56.0623	MS2	35/138
		VPEPGcTKVPEPGcTKVPEPGcTK	2	1	CID	C6(Carbamidomethyl) C14(Carbamidomethyl) C22(Carbamidomethyl)	2.45042	3.13044	0	1	4	2624.26	6.8444	3821	3821	56.2715	MS2	35/138
		VPEPGcTKVPEPGcTKVPEPGcTK	2	1	CID	C6(Carbamidomethyl) C14(Carbamidomethyl) C22(Carbamidomethyl)	2.70463	3.12313	0	1	4	2624.25	-3.40951	3800	3800	56.0098	MS2	35/138
		VPEPGcTKVPEPGcTKVPEPGcTK	2	1	CID	C6(Carbamidomethyl) C14(Carbamidomethyl) C22(Carbamidomethyl)	1.28805	3.11385	0	1	4	2624.25	-1.70052	3807	3807	56.0944	MS2	35/138
	VPEPGYTKVPEPGSIK															10.6525	2.91715																			11.5827	2.8127
		Sequence	# Proteins	# Protein Groups	Activation Type	Modifications	Probability	XCorr	Δ Score	Rank	Charge	MH+ [Da]	ΔM [ppm]	First Scan	Last Scan	RT [min]	MSOrder	Ions Matched	Annotation
		VPEPGYTKVPEPGSIK	2	0	CID		5.54625	2.91715	0	1	3	1697.91	1.3243	4008	4008	60.2457	MS2	21/60
		VPEPGYTKVPEPGSIK	2	1	CID		11.5827	2.8127	0	1	3	1697.92	4.07088	4111	4111	60.0484	MS2	20/60
		VPEPGYTKVPEPGSIK	2	0	CID		10.6525	2.74171	0	1	3	1697.91	-1.42228	4019	4019	60.3852	MS2	20/60
		VPEPGYTKVPEPGSIK	2	1	CID		5.58734	2.54844	0	1	3	1697.91	1.14119	4117	4117	60.1309	MS2	20/60
	IPEPGCTKVPEPGCTKVPEPGCTK																																			7.61187	3.06049
		Sequence	# Proteins	# Protein Groups	Activation Type	Modifications	Probability	XCorr	Δ Score	Rank	Charge	MH+ [Da]	ΔM [ppm]	First Scan	Last Scan	RT [min]	MSOrder	Ions Matched	Annotation
		IPEPGcTKVPEPGcTKVPEPGcTK	2	1	CID	C6(Carbamidomethyl) C14(Carbamidomethyl) C22(Carbamidomethyl)	7.61187	3.06049	0	1	4	2638.26	-10.5146	4114	4114	60.0883	MS2	34/138
	QPSQPPPQEIFVPTTK																																			17.8959	2.03864
		Sequence	# Proteins	# Protein Groups	Activation Type	Modifications	Probability	XCorr	Δ Score	Rank	Charge	MH+ [Da]	ΔM [ppm]	First Scan	Last Scan	RT [min]	MSOrder	Ions Matched	Annotation
		QPSQPPPQEIFVPTTK	3	1	CID		8.00781	2.03864	0	1	2	1793.94	1.57052	4797	4797	69.081	MS2	11/30
		QPSQPPPQEIFVPTTK	3	1	CID		17.8959	2.02503	0	1	2	1793.95	3.52364	4806	4806	69.2077	MS2	12/30
		Sequence	# Proteins	# Protein Groups	Activation Type	Modifications	Probability	XCorr	Δ Score	Rank	Charge	MH+ [Da]	ΔM [ppm]	First Scan	Last Scan	RT [min]	MSOrder	Ions Matched	Annotation
gi298462	26	2618.41	myelin basic protein specific T-cell receptor V beta-D beta-J beta, MBP TCR reactive VDJ beta {CDR3 region, muscle infiltrating lymphocytes(10)} [human, muscle infiltrating lymphocytes, HLA phenotype 1, Peptide Partial, 26 aa]	65.38	1												1
	Sequence	Max. ProbabilityScore of A2	Max. XCorr of A2	Max. ProbabilityScore of B2	Max. XCorr of B2	Max. ProbabilityScore of C2	Max. XCorr of C2	Max. ProbabilityScore of D2	Max. XCorr of D2	Max. ProbabilityScore of E2	Max. XCorr of E2	Max. ProbabilityScore of F2	Max. XCorr of F2	Max. ProbabilityScore of G2	Max. XCorr of G2	Max. ProbabilityScore of H2	Max. XCorr of H2	Max. ProbabilityScore of I2	Max. XCorr of I2	Max. ProbabilityScore of J2	Max. XCorr of J2	Max. ProbabilityScore of K2	Max. XCorr of K2	Max. ProbabilityScore of L2	Max. XCorr of L2	Max. ProbabilityScore of M2	Max. XCorr of M2	Max. ProbabilityScore of N2	Max. XCorr of N2	Max. ProbabilityScore of O2	Max. XCorr of O2	Max. ProbabilityScore of P2	Max. XCorr of P2	Max. ProbabilityScore of Q2	Max. XCorr of Q2	Max. ProbabilityScore of R2	Max. XCorr of R2	Max. ProbabilityScore of S2	Max. XCorr of S2	Max. ProbabilityScore of T2	Max. XCorr of T2
	QGARTGANVLTFGAGSR																							1	2.20265
		Sequence	# Proteins	# Protein Groups	Activation Type	Modifications	Probability	XCorr	Δ Score	Rank	Charge	MH+ [Da]	ΔM [ppm]	First Scan	Last Scan	RT [min]	MSOrder	Ions Matched	Annotation
		QGARTGANVLtFGAGsR	1	1	CID	T11(Phospho) S16(Phospho)	1	2.20265	0	1	2	1822.79	-11.4156	6402	6402	99.7382	MS2	21/62
gi119589211	147	16045.3	hemoglobin, delta [Homo sapiens]	62.59	437	36	32	6	6	16	9	7	24	29	23	23	19	20	22	30	37	19	14	32	33
	Sequence	Max. ProbabilityScore of A2	Max. XCorr of A2	Max. ProbabilityScore of B2	Max. XCorr of B2	Max. ProbabilityScore of C2	Max. XCorr of C2	Max. ProbabilityScore of D2	Max. XCorr of D2	Max. ProbabilityScore of E2	Max. XCorr of E2	Max. ProbabilityScore of F2	Max. XCorr of F2	Max. ProbabilityScore of G2	Max. XCorr of G2	Max. ProbabilityScore of H2	Max. XCorr of H2	Max. ProbabilityScore of I2	Max. XCorr of I2	Max. ProbabilityScore of J2	Max. XCorr of J2	Max. ProbabilityScore of K2	Max. XCorr of K2	Max. ProbabilityScore of L2	Max. XCorr of L2	Max. ProbabilityScore of M2	Max. XCorr of M2	Max. ProbabilityScore of N2	Max. XCorr of N2	Max. ProbabilityScore of O2	Max. XCorr of O2	Max. ProbabilityScore of P2	Max. XCorr of P2	Max. ProbabilityScore of Q2	Max. XCorr of Q2	Max. ProbabilityScore of R2	Max. XCorr of R2	Max. ProbabilityScore of S2	Max. XCorr of S2	Max. ProbabilityScore of T2	Max. XCorr of T2
	KVLGAFSDGLAHLDNLK	82.5854	4.93716	60.2345	3.95366					65.3726	4.5075			36.9672	4.14	56.6496	4.39804	77.9974	4.85495	77.9826	4.48346	65.1608	4.86731	59.8685	3.51445	79.8165	4.94364	53.5124	4.18637	62.8617	4.76511	104.649	5.38292	67.2751	4.5758			65.8081	4.72065	64.7109	4.37137
		Sequence	# Proteins	# Protein Groups	Activation Type	Modifications	Probability	XCorr	Δ Score	Rank	Charge	MH+ [Da]	ΔM [ppm]	First Scan	Last Scan	RT [min]	MSOrder	Ions Matched	Annotation
		KVLGAFSDGLAHLDNLK	3	2	CID		54.5393	5.38292	0	1	3	1797.99	2.15893	5230	5230	85.8585	MS2	34/64
		KVLGAFSDGLAHLDNLK	3	2	CID		68.0069	5.31767	0	1	3	1797.99	3.98998	5210	5210	85.6322	MS2	31/64
		KVLGAFSDGLAHLDNLK	3	2	CID		73.4642	5.27958	0	1	3	1797.99	1.79272	5167	5167	85.1444	MS2	35/64
		KVLGAFSDGLAHLDNLK	3	2	CID		72.2648	5.14804	0	1	3	1797.99	1.4265	5236	5236	85.944	MS2	33/64
		KVLGAFSDGLAHLDNLK	3	2	CID		81.2346	4.96259	0	1	3	1797.99	2.52514	5162	5162	85.0761	MS2	33/64
		KVLGAFSDGLAHLDNLK	3	0	CID		77.134	4.94364	0	1	3	1797.99	0.877188	5203	5203	85.2745	MS2	30/64
		KVLGAFSDGLAHLDNLK	3	1	CID		82.5854	4.93716	0	1	3	1797.98	-1.13697	5763	5763	85.4788	MS2	31/64
		KVLGAFSDGLAHLDNLK	3	2	CID		77.8999	4.90715	0	1	3	1797.99	0.144766	5242	5242	86.0305	MS2	32/64
		KVLGAFSDGLAHLDNLK	3	2	CID		68.0458	4.8811	0	1	3	1797.99	1.2434	5172	5172	85.2182	MS2	32/64
		KVLGAFSDGLAHLDNLK	3	0	CID		50.01	4.86731	0	1	3	1797.99	2.34203	5091	5091	86.8867	MS2	28/64
		KVLGAFSDGLAHLDNLK	3	0	CID		43.0288	4.86492	0	1	3	1797.99	0.877188	4980	4980	85.6779	MS2	32/64
		KVLGAFSDGLAHLDNLK	3	0	CID		77.9974	4.85495	0	1	3	1797.99	1.2434	6045	6045	85.8637	MS2	28/64
		KVLGAFSDGLAHLDNLK	3	1	CID		54.4172	4.85287	0	1	3	1797.99	1.60961	5770	5770	85.5661	MS2	31/64
		KVLGAFSDGLAHLDNLK	3	0	CID		73.9165	4.8266	0	1	3	1797.99	0.694083	6088	6088	86.3532	MS2	32/64
		KVLGAFSDGLAHLDNLK	3	0	CID		44.4424	4.80336	0	1	3	1797.99	0.327872	6111	6111	86.6695	MS2	32/64
		KVLGAFSDGLAHLDNLK	3	1	CID		37.3902	4.78049	0	1	3	1797.99	0.144766	5768	5768	85.5425	MS2	32/64
		KVLGAFSDGLAHLDNLK	3	0	CID		43.5785	4.76511	0	1	3	1797.99	0.694083	6183	6183	86.1774	MS2	30/64
		KVLGAFSDGLAHLDNLK	3	1	CID		58.7142	4.72065	0	1	3	1797.99	-0.40455	5620	5620	85.6255	MS2	29/64
		KVLGAFSDGLAHLDNLK	3	0	CID		49.3568	4.68975	0	1	3	1797.99	1.2434	6201	6201	86.4124	MS2	28/64
		KVLGAFSDGLAHLDNLK	3	0	CID		62.8617	4.67851	0	1	3	1797.99	0.144766	6196	6196	86.3404	MS2	31/64
		KVLGAFSDGLAHLDNLK	3	0	CID		79.8165	4.64636	0	1	3	1797.99	2.15893	5116	5116	84.3233	MS2	29/64
		KVLGAFSDGLAHLDNLK	3	0	CID		65.2583	4.64574	0	1	3	1797.99	2.15893	6066	6066	86.1014	MS2	31/64
		KVLGAFSDGLAHLDNLK	3	1	CID		63.1805	4.60545	0	1	3	1797.99	-0.221445	5988	5988	88.5934	MS2	30/64
		KVLGAFSDGLAHLDNLK	3	0	CID		53.1021	4.58094	0	1	3	1797.99	0.327872	6106	6106	86.6006	MS2	31/64
		KVLGAFSDGLAHLDNLK	3	0	CID		56.1213	4.5758	0	1	3	1797.99	2.34203	5624	5624	85.8588	MS2	29/64
		KVLGAFSDGLAHLDNLK	3	0	CID		39.4463	4.53901	0	1	3	1797.99	1.4265	6213	6213	86.5874	MS2	32/64
		KVLGAFSDGLAHLDNLK	3	0	CID		65.3726	4.5075	0	1	3	1797.99	1.4265	6011	6011	84.7472	MS2	30/64
		KVLGAFSDGLAHLDNLK	3	0	CID		46.016	4.48371	0	1	3	1797.99	2.15893	5096	5096	86.9602	MS2	30/64
		KVLGAFSDGLAHLDNLK	3	0	CID		47.3683	4.48346	0	1	3	1797.99	2.70824	6073	6073	86.8837	MS2	30/64
		KVLGAFSDGLAHLDNLK	3	0	CID		46.1412	4.47612	0	1	3	1797.99	1.79272	6101	6101	86.532	MS2	33/64
		KVLGAFSDGLAHLDNLK	3	2	CID		102.332	4.45497	0	1	3	1797.99	2.52514	5461	5461	89.1875	MS2	26/64
		KVLGAFSDGLAHLDNLK	3	1	CID		62.0867	4.43324	0	1	3	1797.99	-0.0383391	5766	5766	85.519	MS2	28/64
		KVLGAFSDGLAHLDNLK	3	0	CID		56.5971	4.40564	0	1	3	1797.99	2.34203	5620	5620	85.8033	MS2	32/64
		KVLGAFSDGLAHLDNLK	3	2	CID		54.5804	4.39804	0	1	3	1797.99	1.2434	6193	6193	87.4336	MS2	29/64
		KVLGAFSDGLAHLDNLK	3	2	CID		56.6496	4.38092	0	1	3	1797.99	2.15893	6114	6114	86.5508	MS2	32/64
		KVLGAFSDGLAHLDNLK	3	2	CID		104.649	4.37285	0	1	3	1797.99	-0.40455	5467	5467	89.2815	MS2	31/64
		KVLGAFSDGLAHLDNLK	3	1	CID		60.0386	4.37137	0	1	3	1797.98	-0.953866	5681	5681	85.5532	MS2	32/64
		KVLGAFSDGLAHLDNLK	3	1	CID		60.7014	4.37071	0	1	3	1797.99	0.144766	5618	5618	85.5992	MS2	29/64
		KVLGAFSDGLAHLDNLK	3	0	CID		60.8432	4.34935	0	1	3	1797.99	1.60961	5350	5350	86.9795	MS2	30/64
		KVLGAFSDGLAHLDNLK	3	0	CID		49.874	4.32899	0	1	3	1797.98	-2.41871	5636	5636	86.0361	MS2	29/64
		KVLGAFSDGLAHLDNLK	3	1	CID		58.2795	4.307	0	1	3	1797.99	0.877188	5624	5624	85.6785	MS2	33/64
		KVLGAFSDGLAHLDNLK	3	0	CID		53.1839	4.29776	0	1	3	1797.99	2.15893	6208	6208	86.5157	MS2	30/64
		KVLGAFSDGLAHLDNLK	3	0	CID		52.8372	4.27617	0	1	3	1797.99	1.06029	6095	6095	86.4498	MS2	31/64
		KVLGAFSDGLAHLDNLK	3	0	CID		44.3551	4.27442	0	1	3	1797.99	1.4265	6089	6089	87.1087	MS2	29/64
		KVLGAFSDGLAHLDNLK	3	0	CID		60.6658	4.26737	0	1	3	1797.99	0.510977	5103	5103	87.0686	MS2	31/64
		KVLGAFSDGLAHLDNLK	3	0	CID		63.0756	4.24705	0	1	3	1797.99	-0.770761	6083	6083	87.0197	MS2	30/64
		KVLGAFSDGLAHLDNLK	3	1	CID		42.8138	4.23725	0	1	3	1797.98	-1.86939	6008	6008	88.8781	MS2	30/64
		KVLGAFSDGLAHLDNLK	3	1	CID		64.6824	4.21392	0	1	3	1797.99	-0.770761	5679	5679	85.5277	MS2	28/64
		KVLGAFSDGLAHLDNLK	3	2	CID		55.4826	4.2136	0	1	3	1797.98	-1.32008	6144	6144	86.8934	MS2	31/64
		KVLGAFSDGLAHLDNLK	3	0	CID		46.4927	4.18637	0	1	3	1797.99	3.25756	5297	5297	85.5736	MS2	32/64
		KVLGAFSDGLAHLDNLK	3	0	CID		67.2751	4.18627	0	1	3	1797.99	1.60961	5630	5630	85.9466	MS2	29/64
		KVLGAFSDGLAHLDNLK	3	0	CID		77.9826	4.16816	0	1	3	1797.99	3.25756	6023	6023	86.3367	MS2	31/64
		KVLGAFSDGLAHLDNLK	3	2	CID		79.6608	4.15734	0	1	3	1797.99	2.70824	5480	5480	89.4793	MS2	25/64
		KVLGAFSDGLAHLDNLK	3	0	CID		50.9774	4.15725	0	1	3	1797.99	0.877188	5334	5334	86.7365	MS2	27/64
		KVLGAFSDGLAHLDNLK	3	1	CID		49.5388	4.14408	0	1	3	1797.99	0.327872	5683	5683	85.5775	MS2	32/64
		KVLGAFSDGLAHLDNLK	3	0	CID		36.9672	4.14	0	1	3	1797.99	2.34203	6262	6262	85.8514	MS2	29/64
		KVLGAFSDGLAHLDNLK	3	0	CID		65.1608	4.06493	0	1	3	1797.99	1.60961	5105	5105	87.0934	MS2	29/64
		KVLGAFSDGLAHLDNLK	3	2	CID		37.7838	4.05792	0	1	3	1797.99	1.60961	6270	6270	88.3162	MS2	27/64
		KVLGAFSDGLAHLDNLK	3	0	CID		44.1063	3.9987	0	1	3	1797.99	1.79272	6016	6016	84.8174	MS2	33/64
		KVLGAFSDGLAHLDNLK	3	0	CID		51.3019	3.99706	0	1	3	1797.99	1.60961	5980	5980	84.3801	MS2	28/64
		KVLGAFSDGLAHLDNLK	3	0	CID		25.6988	3.98626	0	1	3	1797.99	3.80688	5464	5464	87.4315	MS2	32/64
		KVLGAFSDGLAHLDNLK	3	1	CID		55.9144	3.9789	0	1	3	1797.99	0.510977	6001	6001	88.7814	MS2	29/64
		KVLGAFSDGLAHLDNLK	3	0	CID		51.0257	3.95366	0	1	3	1797.99	2.15893	5897	5897	85.4736	MS2	27/64
		KVLGAFSDGLAHLDNLK	3	0	CID		57.5994	3.94958	0	1	3	1797.99	0.510977	5338	5338	86.7941	MS2	28/64
		KVLGAFSDGLAHLDNLK	3	1	CID		65.8081	3.92996	0	1	3	1797.99	1.2434	5622	5622	85.653	MS2	29/64
		KVLGAFSDGLAHLDNLK	3	0	CID		49.0628	3.88869	0	1	3	1797.99	1.97582	5329	5329	86.6605	MS2	30/64
		KVLGAFSDGLAHLDNLK	3	1	CID		19.9415	3.88458	0	1	3	1797.98	-0.953866	5842	5842	88.7839	MS2	27/64
		KVLGAFSDGLAHLDNLK	3	1	CID		64.7109	3.88142	0	1	3	1797.99	-0.40455	5676	5676	85.4848	MS2	28/64
		KVLGAFSDGLAHLDNLK	3	1	CID		51.2483	3.85874	0	1	3	1797.99	2.52514	5912	5912	88.747	MS2	28/64
		KVLGAFSDGLAHLDNLK	3	2	CID		62.4997	3.85185	0	1	3	1797.99	1.4265	5453	5453	89.0633	MS2	28/64
		KVLGAFSDGLAHLDNLK	3	2	CID		50.1254	3.84243	0	1	3	1797.99	2.89135	6221	6221	87.7515	MS2	28/64
		KVLGAFSDGLAHLDNLK	3	0	CID		60.6198	3.8216	0	1	3	1797.99	1.2434	6219	6219	86.6754	MS2	30/64
		KVLGAFSDGLAHLDNLK	3	1	CID		65.1029	3.77955	0	1	3	1797.99	3.62377	5850	5850	88.9044	MS2	29/64
		KVLGAFSDGLAHLDNLK	3	0	CID		37.5436	3.7536	0	1	3	1797.99	1.97582	5399	5399	86.7024	MS2	27/64
		KVLGAFSDGLAHLDNLK	3	0	CID		53.5124	3.69889	0	1	3	1797.99	0.144766	5461	5461	87.39	MS2	26/64
		KVLGAFSDGLAHLDNLK	3	0	CID		45.1621	3.65323	0	1	3	1797.99	-0.221445	6160	6160	85.9017	MS2	27/64
		KVLGAFSDGLAHLDNLK	3	1	CID		34.7052	3.6518	0	1	3	1797.98	-3.70045	5914	5914	88.7739	MS2	27/64
		KVLGAFSDGLAHLDNLK	3	1	CID		54.5316	3.62978	0	1	3	1797.99	4.17309	5900	5900	88.5892	MS2	28/64
		KVLGAFSDGLAHLDNLK	3	1	CID		46.8825	3.62201	0	1	3	1797.99	0.877188	5839	5839	88.7396	MS2	29/64
		KVLGAFSDGLAHLDNLK	3	0	CID		46.0048	3.61616	0	1	3	1797.99	1.4265	5895	5895	85.4471	MS2	29/64
		KVLGAFSDGLAHLDNLK	3	1	CID		34.1361	3.59951	0	1	3	1797.98	-1.86939	6012	6012	88.9341	MS2	31/64
		KVLGAFSDGLAHLDNLK	3	1	CID		45.9059	3.55871	0	1	3	1797.99	3.07445	5903	5903	88.6299	MS2	26/64
		KVLGAFSDGLAHLDNLK	3	0	CID		59.8685	3.51445	0	1	3	1797.99	0.510977	5180	5180	84.7983	MS2	25/64
		KVLGAFSDGLAHLDNLK	3	0	CID		28.5638	3.48419	0	1	3	1797.99	1.2434	6133	6133	88.7625	MS2	25/64
		KVLGAFSDGLAHLDNLK	3	1	CID		34.7056	3.43347	0	1	3	1797.99	0.877188	5867	5867	89.1573	MS2	27/64
		KVLGAFSDGLAHLDNLK	3	0	CID		16.7853	3.41953	0	1	3	1798	10.5818	5884	5884	85.2902	MS2	23/64
		KVLGAFSDGLAHLDNLK	3	0	CID		25.888	3.40283	0	1	3	1797.99	2.89135	5469	5469	87.5093	MS2	29/64
		KVLGAFSDGLAHLDNLK	3	0	CID		60.2345	3.29955	0	1	3	1797.99	1.97582	5891	5891	85.3897	MS2	26/64
		KVLGAFSDGLAHLDNLK	3	0	CID		33.2859	3.29574	0	1	3	1797.99	0.510977	5183	5183	84.8401	MS2	28/64
		KVLGAFSDGLAHLDNLK	3	0	CID		43.435	3.2372	0	1	3	1797.98	-5.3484	5867	5867	89.0706	MS2	26/64
		KVLGAFSDGLAHLDNLK	3	0	CID		41.3729	3.21255	0	1	3	1797.99	0.877188	5472	5472	87.5525	MS2	28/64
		KVLGAFSDGLAHLDNLK	3	0	CID		24.6972	3.16784	0	1	3	1797.99	1.4265	6449	6449	89.7315	MS2	25/64
		KVLGAFSDGLAHLDNLK	3	0	CID		23.5587	3.11945	0	1	3	1797.99	4.90551	5174	5174	84.7228	MS2	25/64
		KVLGAFSDGLAHLDNLK	3	0	CID		22.0264	3.10695	0	1	3	1797.99	-0.0383391	6474	6474	90.0963	MS2	19/64
		KVLGAFSDGLAHLDNLK	3	0	CID		16.8526	3.10585	0	1	3	1797.99	1.2434	5879	5879	89.244	MS2	26/64
		KVLGAFSDGLAHLDNLK	3	0	CID		10.7531	3.09781	0	1	3	1797.99	2.52514	6377	6377	90.1797	MS2	23/64
		KVLGAFSDGLAHLDNLK	3	0	CID		43.6245	3.04236	0	1	3	1797.98	-2.41871	6152	6152	89.024	MS2	24/64
		KVLGAFSDGLAHLDNLK	3	0	CID		32.1417	2.98552	0	1	3	1797.99	0.144766	5178	5178	84.7736	MS2	24/64
		KVLGAFSDGLAHLDNLK	3	0	CID		17.2844	2.96858	0	1	3	1797.98	-7.91187	6126	6126	88.6627	MS2	24/64
		KVLGAFSDGLAHLDNLK	3	0	CID		25.2359	2.95325	0	1	3	1797.98	-0.953866	5444	5444	88.215	MS2	24/64
		KVLGAFSDGLAHLDNLK	3	0	CID		2.36128	2.79771	0	1	3	1797.99	1.97582	5453	5453	88.3391	MS2	24/64
		KVLGAFSDGLAHLDNLK	3	0	CID		3.35028	2.71903	0	1	3	1797.99	2.34203	6360	6360	89.9501	MS2	23/64
		KVLGAFSDGLAHLDNLK	3	0	CID		11.1906	2.69627	0	1	3	1797.99	1.4265	5883	5883	89.3033	MS2	24/64
		KVLGAFSDGLAHLDNLK	3	0	CID		19.6482	2.65458	0	1	3	1797.98	-2.0525	6461	6461	89.9037	MS2	24/64
		KVLGAFSDGLAHLDNLK	3	0	CID		11.6048	2.63592	0	1	3	1797.99	-0.221445	6499	6499	90.4184	MS2	20/64
	FFESFGDLSSPDAVMGNPK	96.7272	4.51796	72.6658	4.02524					64.6331	4.1636							43.6068	4.50712	78.639	4.28287	70.4493	4.21229	56.7014	3.33515	59.9123	3.89991	72.7153	4.42705	57.6273	4.4502	61.221	4.08297	63.5843	4.38145			62.0907	4.30983	89.71	4.83326
		Sequence	# Proteins	# Protein Groups	Activation Type	Modifications	Probability	XCorr	Δ Score	Rank	Charge	MH+ [Da]	ΔM [ppm]	First Scan	Last Scan	RT [min]	MSOrder	Ions Matched	Annotation
		FFESFGDLSSPDAVmGNPK	1	0	CID	M15(Oxidation)	50.1278	4.83326	0	1	2	2060.93	2.15052	6025	6025	90.3125	MS2	22/36
		FFESFGDLSSPDAVmGNPK	1	0	CID	M15(Oxidation)	51.2442	4.58047	0	1	2	2060.93	1.17395	6021	6021	90.2578	MS2	23/36
		FFESFGDLSSPDAVmGNPK	1	1	CID	M15(Oxidation)	45.9142	4.51796	0	1	2	2060.93	2.88294	6106	6106	90.2562	MS2	21/36
		FFESFGDLSSPDAVmGNPK	1	0	CID	M15(Oxidation)	29.4823	4.50712	0	1	2	2060.93	6.05677	6338	6338	89.636	MS2	19/36
		FFESFGDLSSPDAVmGNPK	1	0	CID	M15(Oxidation)	65.8037	4.47712	0	1	2	2060.93	-1.26745	6002	6002	89.989	MS2	22/36
		FFESFGDLSSPDAVmGNPK	1	0	CID	M15(Oxidation)	57.6273	4.4502	0	1	2	2060.93	2.39466	6466	6466	89.9702	MS2	21/36
		FFESFGDLSSPDAVmGNPK	1	0	CID	M15(Oxidation)	63.1184	4.42705	0	1	2	2060.93	1.90638	5646	5646	89.7662	MS2	20/36
		FFESFGDLSSPDAVmGNPK	1	0	CID	M15(Oxidation)	63.5843	4.38145	0	1	2	2060.93	1.17395	5949	5949	90.1587	MS2	23/36
		FFESFGDLSSPDAVmGNPK	1	0	CID	M15(Oxidation)	52.6324	4.30983	0	1	2	2060.93	2.6388	5959	5959	90.4755	MS2	22/36
		FFESFGDLSSPDAVmGNPK	1	0	CID	M15(Oxidation)	78.639	4.28287	0	1	2	2060.93	2.88294	6266	6266	89.3923	MS2	21/36
		FFESFGDLSSPDAVmGNPK	1	0	CID	M15(Oxidation)	45.2735	4.25362	0	1	2	2060.93	5.0802	6277	6277	89.5521	MS2	20/36
		FFESFGDLSSPDAVmGNPK	1	0	CID	M15(Oxidation)	89.71	4.25252	0	1	2	2060.93	6.05677	6012	6012	90.1295	MS2	21/36
		FFESFGDLSSPDAVmGNPK	1	1	CID	M15(Oxidation)	78.8559	4.2259	0	1	2	2060.93	2.88294	6119	6119	90.4375	MS2	20/36
		FFESFGDLSSPDAVmGNPK	1	0	CID	M15(Oxidation)	57.034	4.21229	0	1	2	2060.93	4.59192	5324	5324	90.014	MS2	21/36
		FFESFGDLSSPDAVmGNPK	1	0	CID	M15(Oxidation)	72.7153	4.20381	0	1	2	2060.93	0.685674	5626	5626	89.4771	MS2	19/36
		FFESFGDLSSPDAVmGNPK	1	0	CID	M15(Oxidation)	53.6798	4.2035	0	1	2	2060.93	-0.0467481	5947	5947	90.3027	MS2	21/36
		FFESFGDLSSPDAVmGNPK	1	0	CID	M15(Oxidation)	52.4039	4.1636	0	1	2	2060.93	2.15052	6265	6265	87.9037	MS2	18/36
		FFESFGDLSSPDAVmGNPK	1	0	CID	M15(Oxidation)	55.557	4.16087	0	1	2	2060.93	1.90638	5637	5637	89.6418	MS2	20/36
		FFESFGDLSSPDAVmGNPK	1	0	CID	M15(Oxidation)	47.0253	4.13422	0	1	2	2060.93	1.4181	5642	5642	89.707	MS2	19/36
		FFESFGDLSSPDAVmGNPK	1	1	CID	M15(Oxidation)	96.7272	4.09243	0	1	2	2060.93	1.90638	6115	6115	90.3825	MS2	20/36
		FFESFGDLSSPDAVmGNPK	1	0	CID	M15(Oxidation)	43.6068	4.08671	0	1	2	2060.93	1.17395	6371	6371	90.1008	MS2	18/36
		FFESFGDLSSPDAVmGNPK	1	1	CID	M15(Oxidation)	61.221	4.08297	0	1	2	2060.92	-5.41784	5520	5520	90.0448	MS2	20/36
		FFESFGDLSSPDAVmGNPK	1	0	CID	M15(Oxidation)	72.6658	4.02524	0	1	2	2060.93	3.61536	6230	6230	90.0937	MS2	20/36
		FFESFGDLSSPDAVmGNPK	1	0	CID	M15(Oxidation)	72.1056	4.00724	0	1	2	2060.93	-1.51159	6226	6226	90.0366	MS2	21/36
		FFESFGDLSSPDAVmGNPK	1	0	CID	M15(Oxidation)	52.48	3.99111	0	1	2	2060.93	0.197392	5929	5929	89.8788	MS2	19/36
		FFESFGDLSSPDAVmGNPK	1	0	CID	M15(Oxidation)	50.1686	3.99036	0	1	2	2060.93	0.929814	6282	6282	89.6229	MS2	20/36
		FFESFGDLSSPDAVmGNPK	1	1	CID	M15(Oxidation)	73.9881	3.97979	0	1	2	2060.93	3.37122	6129	6129	90.5686	MS2	21/36
		FFESFGDLSSPDAVmGNPK	1	0	CID	M15(Oxidation)	47.911	3.95962	0	1	2	2060.93	4.83606	5942	5942	90.0579	MS2	20/36
		FFESFGDLSSPDAVmGNPK	1	0	CID	M15(Oxidation)	61.882	3.95162	0	1	2	2060.93	3.61536	6233	6233	90.1361	MS2	20/36
		FFESFGDLSSPDAVmGNPK	1	0	CID	M15(Oxidation)	42.6851	3.94099	0	1	2	2060.93	3.12708	6350	6350	89.7984	MS2	20/36
		FFESFGDLSSPDAVmGNPK	1	0	CID	M15(Oxidation)	34.0723	3.9385	0	1	2	2060.93	1.66224	6455	6455	89.8113	MS2	19/36
		FFESFGDLSSPDAVmGNPK	1	0	CID	M15(Oxidation)	49.2628	3.89991	0	1	2	2060.93	3.61536	5519	5519	89.1761	MS2	21/36
		FFESFGDLSSPDAVmGNPK	1	0	CID	M15(Oxidation)	30.1327	3.8919	0	1	2	2060.93	0.929814	6356	6356	89.8928	MS2	19/36
		FFESFGDLSSPDAVmGNPK	1	0	CID	M15(Oxidation)	49.8777	3.87442	0	1	2	2060.93	0.929814	6463	6463	89.9282	MS2	20/36
		FFESFGDLSSPDAVmGNPK	1	0	CID	M15(Oxidation)	48.4883	3.87201	0	1	2	2060.93	2.6388	6473	6473	90.0792	MS2	21/36
		FFESFGDLSSPDAVmGNPK	1	0	CID	M15(Oxidation)	50.397	3.84845	0	1	2	2060.93	1.4181	6241	6241	90.244	MS2	19/36
		FFESFGDLSSPDAVmGNPK	1	0	CID	M15(Oxidation)	64.6331	3.82336	0	1	2	2060.93	4.10364	6275	6275	88.0508	MS2	20/36
		FFESFGDLSSPDAVmGNPK	1	0	CID	M15(Oxidation)	52.0862	3.79304	0	1	2	2060.93	6.30091	6255	6255	89.2291	MS2	21/36
		FFESFGDLSSPDAVmGNPK	1	0	CID	M15(Oxidation)	51.9076	3.79287	0	1	2	2060.93	1.4181	5542	5542	89.4713	MS2	20/36
		FFESFGDLSSPDAVmGNPK	1	0	CID	M15(Oxidation)	70.4493	3.78192	0	1	2	2060.93	-0.535029	5327	5327	90.056	MS2	21/36
		FFESFGDLSSPDAVmGNPK	1	0	CID	M15(Oxidation)	59.9123	3.77648	0	1	2	2060.92	-2.24401	5535	5535	89.3807	MS2	18/36
		FFESFGDLSSPDAVmGNPK	1	0	CID	M15(Oxidation)	36.6354	3.76953	0	1	2	2060.93	0.929814	5937	5937	90.1484	MS2	20/36
		FFESFGDLSSPDAVmGNPK	1	0	CID	M15(Oxidation)	46.0051	3.73135	0	1	2	2060.93	3.12708	5953	5953	90.2167	MS2	18/36
		FFESFGDLSSPDAVmGNPK	1	0	CID	M15(Oxidation)	59.8706	3.6622	0	1	2	2060.93	6.78919	6287	6287	88.2283	MS2	19/36
		FFESFGDLSSPDAVmGNPK	1	0	CID	M15(Oxidation)	62.0907	3.65475	0	1	2	2060.93	-1.26745	5955	5955	90.4162	MS2	20/36
		FFESFGDLSSPDAVmGNPK	1	0	CID	M15(Oxidation)	50.9536	3.53022	0	1	2	2060.93	2.6388	5319	5319	89.9472	MS2	17/36
		FFESFGDLSSPDAVmGNPK	1	0	CID	M15(Oxidation)	49.4177	3.46148	0	1	2	2060.93	0.441533	5522	5522	89.2182	MS2	20/36
		FFESFGDLSSPDAVmGNPK	1	0	CID	M15(Oxidation)	48.9796	3.43914	0	1	2	2060.93	3.12708	6278	6278	88.0915	MS2	18/36
		FFESFGDLSSPDAVmGNPK	1	0	CID	M15(Oxidation)	56.7014	3.33515	0	1	2	2060.93	0.929814	5498	5498	88.9401	MS2	18/36
		FFESFGDLSSPDAVmGNPK	1	0	CID	M15(Oxidation)	57.6173	3.22229	0	1	2	2060.93	5.0802	5301	5301	89.702	MS2	18/36
		FFESFGDLSSPDAVmGNPK	1	0	CID	M15(Oxidation)	37.0348	3.13259	0	1	2	2060.93	1.4181	5492	5492	88.8685	MS2	16/36
	VNVDAVGGEALGR	85.3425	3.72579	55.0583	3.14372	42.4223	3.30059	69.0915	3.39428	41.0997	3.19708	41.6787	3.11466	57.1592	3.92262	68.2386	3.96527	60.1632	3.42455	59.733	3.58293	45.3259	3.46416	51.422	3.18828	51.3933	3.72086	50.7622	3.35744	58.5689	3.50114	66.7704	3.69152	56.1624	3.67559	70.5193	3.36335	65.0826	3.4668	78.2234	3.46733
		Sequence	# Proteins	# Protein Groups	Activation Type	Modifications	Probability	XCorr	Δ Score	Rank	Charge	MH+ [Da]	ΔM [ppm]	First Scan	Last Scan	RT [min]	MSOrder	Ions Matched	Annotation
		VNVDAVGGEALGR	1	1	CID		68.1224	3.96527	0	1	2	1256.66	0.538408	4050	4050	60.7876	MS2	20/24
		VNVDAVGGEALGR	1	0	CID		49.9263	3.92262	0	1	2	1256.66	1.63704	4276	4276	60.9701	MS2	16/24
		VNVDAVGGEALGR	1	1	CID		47.6064	3.72579	0	1	2	1256.66	0.904619	4048	4048	61.7787	MS2	18/24
		VNVDAVGGEALGR	1	0	CID		51.3933	3.72086	0	1	2	1256.66	0.904619	3340	3340	60.9128	MS2	16/24
		VNVDAVGGEALGR	1	1	CID		54.1145	3.69152	0	1	2	1256.66	-0.682295	3489	3489	62.0466	MS2	17/24
		VNVDAVGGEALGR	1	0	CID		36.0367	3.67559	0	1	2	1256.66	0.538408	3728	3728	61.3753	MS2	16/24
		VNVDAVGGEALGR	1	0	CID		57.9078	3.58293	0	1	2	1256.66	1.27083	4203	4203	63.3843	MS2	18/24
		VNVDAVGGEALGR	1	0	CID		29.7597	3.50114	0	1	2	1256.66	1.27083	4238	4238	61.0504	MS2	16/24
		VNVDAVGGEALGR	1	1	CID		65.7633	3.48737	0	1	2	1256.66	0.538408	4289	4289	63.8544	MS2	20/24
		VNVDAVGGEALGR	1	0	CID		30.4681	3.48503	0	1	2	1256.66	-0.438154	3345	3345	60.9802	MS2	14/24
		VNVDAVGGEALGR	1	0	CID		47.3609	3.46733	0	1	2	1256.66	2.36946	3983	3983	61.8674	MS2	20/24
		VNVDAVGGEALGR	1	0	CID		65.0826	3.4668	0	1	2	1256.66	-0.0719434	3875	3875	61.5079	MS2	17/24
		VNVDAVGGEALGR	1	0	CID		21.0801	3.46416	0	1	2	1256.66	0.172197	3265	3265	62.6005	MS2	17/24
		VNVDAVGGEALGR	1	0	CID		60.1632	3.42455	0	1	2	1256.66	0.660478	4061	4061	60.1781	MS2	19/24
		VNVDAVGGEALGR	1	0	CID		48.747	3.41685	0	1	2	1256.66	1.51497	3964	3964	60.2964	MS2	15/24
		VNVDAVGGEALGR	1	0	CID		38.9512	3.40936	0	1	2	1256.66	0.538408	3343	3343	60.954	MS2	15/24
		VNVDAVGGEALGR	1	0	CID		37.6827	3.4081	0	1	2	1256.66	1.3929	4043	4043	59.9439	MS2	17/24
		VNVDAVGGEALGR	1	1	CID		76.9751	3.40278	0	1	2	1256.66	0.172197	4045	4045	61.7392	MS2	18/24
		VNVDAVGGEALGR	1	0	CID		27.6322	3.39428	0	1	2	1256.66	1.02669	4171	4171	61.2819	MS2	16/24
		VNVDAVGGEALGR	1	0	CID		56.1624	3.39251	0	1	2	1256.66	1.88118	3726	3726	61.3509	MS2	16/24
		VNVDAVGGEALGR	1	1	CID		68.2386	3.39225	0	1	2	1256.66	-0.194014	4298	4298	63.9698	MS2	19/24
		VNVDAVGGEALGR	1	0	CID		70.5193	3.36335	0	1	2	1256.66	0.0501269	4190	4190	61.0618	MS2	18/24
		VNVDAVGGEALGR	1	0	CID		25.8322	3.36303	0	1	2	1256.66	1.63704	4269	4269	60.886	MS2	17/24
		VNVDAVGGEALGR	1	0	CID		50.7622	3.35744	0	1	2	1256.66	0.904619	3368	3368	61.1299	MS2	17/24
		VNVDAVGGEALGR	1	0	CID		57.1592	3.341	0	1	2	1256.66	1.51497	4280	4280	61.0252	MS2	18/24
		VNVDAVGGEALGR	1	1	CID		57.0143	3.33433	0	1	2	1256.66	-1.17058	4287	4287	63.8313	MS2	19/24
		VNVDAVGGEALGR	1	0	CID		42.0754	3.31892	0	1	2	1256.66	0.782549	3721	3721	61.2877	MS2	18/24
		VNVDAVGGEALGR	1	0	CID		33.3227	3.30059	0	1	2	1256.66	3.71224	4055	4055	61.7567	MS2	17/24
		VNVDAVGGEALGR	1	0	CID		34.1296	3.29612	0	1	2	1256.66	-0.0719434	4198	4198	63.3218	MS2	17/24
		VNVDAVGGEALGR	1	1	CID		37.199	3.28545	0	1	2	1256.66	2.12532	4036	4036	61.6261	MS2	17/24
		VNVDAVGGEALGR	1	0	CID		44.8639	3.25096	0	1	2	1256.66	0.0501269	3975	3975	61.7565	MS2	18/24
		VNVDAVGGEALGR	1	0	CID		53.9044	3.22615	0	1	2	1256.66	2.85774	4445	4445	64.3292	MS2	18/24
		VNVDAVGGEALGR	1	0	CID		42.4223	3.21845	0	1	2	1256.66	0.416338	4053	4053	61.7329	MS2	15/24
		VNVDAVGGEALGR	1	0	CID		62.8476	3.21014	0	1	2	1256.66	-0.194014	4441	4441	64.2838	MS2	18/24
		VNVDAVGGEALGR	1	0	CID		69.0915	3.20256	0	1	2	1256.66	2.00325	4179	4179	61.3793	MS2	18/24
		VNVDAVGGEALGR	1	0	CID		41.0997	3.19708	0	1	2	1256.66	-0.926436	4014	4014	59.716	MS2	17/24
		VNVDAVGGEALGR	1	0	CID		27.741	3.19498	0	1	2	1256.66	0.416338	4164	4164	61.1937	MS2	16/24
		VNVDAVGGEALGR	1	0	CID		10.5774	3.18828	0	1	2	1256.66	2.36946	3493	3493	62.4393	MS2	15/24
		VNVDAVGGEALGR	1	0	CID		56.8989	3.18196	0	1	2	1256.66	1.75911	4192	4192	61.085	MS2	17/24
		VNVDAVGGEALGR	1	1	CID		53.5597	3.17557	0	1	2	1256.66	-0.438154	4291	4291	63.8776	MS2	19/24
		VNVDAVGGEALGR	1	0	CID		45.6596	3.16888	0	1	2	1256.66	0.0501269	3880	3880	61.5714	MS2	16/24
		VNVDAVGGEALGR	1	1	CID		12.8215	3.16532	0	1	2	1256.66	0.294268	3493	3493	62.0988	MS2	16/24
		VNVDAVGGEALGR	1	0	CID		78.2234	3.16529	0	1	2	1256.66	0.294268	3980	3980	61.8282	MS2	16/24
		VNVDAVGGEALGR	1	1	CID		85.3425	3.16342	0	1	2	1256.66	1.3929	4031	4031	61.5564	MS2	18/24
		VNVDAVGGEALGR	1	0	CID		55.0583	3.14372	0	1	2	1256.67	8.83919	4041	4041	59.8931	MS2	17/24
		VNVDAVGGEALGR	1	0	CID		33.3294	3.13989	0	1	2	1256.66	-0.316084	4077	4077	62.0449	MS2	15/24
		VNVDAVGGEALGR	1	1	CID		42.5656	3.1292	0	1	2	1256.66	0.782549	4045	4045	60.7262	MS2	17/24
		VNVDAVGGEALGR	1	0	CID		43.7442	3.11991	0	1	2	1256.66	1.63704	4057	4057	60.1016	MS2	19/24
		VNVDAVGGEALGR	1	0	CID		37.3376	3.11466	0	1	2	1256.66	3.95638	4392	4392	62.7128	MS2	17/24
		VNVDAVGGEALGR	1	0	CID		49.1212	3.10406	0	1	2	1256.66	1.02669	4194	4194	61.1082	MS2	18/24
		VNVDAVGGEALGR	1	0	CID		25.0033	3.10247	0	1	2	1256.66	1.02669	3953	3953	60.1518	MS2	17/24
		VNVDAVGGEALGR	1	0	CID		24.1992	3.09834	0	1	2	1256.66	1.14876	3716	3716	61.2234	MS2	15/24
		VNVDAVGGEALGR	1	1	CID		31.2001	3.09541	0	1	2	1256.66	0.172197	3508	3508	62.3062	MS2	17/24
		VNVDAVGGEALGR	1	0	CID		47.1151	3.08565	0	1	2	1256.66	-2.14714	4044	4044	59.9316	MS2	17/24
		VNVDAVGGEALGR	1	0	CID		47.0604	3.08035	0	1	2	1256.66	2.85774	4263	4263	60.8116	MS2	16/24
		VNVDAVGGEALGR	1	0	CID		66.9853	3.0786	0	1	2	1256.66	1.51497	4188	4188	61.0385	MS2	18/24
		VNVDAVGGEALGR	1	0	CID		52.0809	3.06646	0	1	2	1256.66	0.782549	4429	4429	64.1354	MS2	18/24
		VNVDAVGGEALGR	1	0	CID		55.5551	3.06144	0	1	2	1256.66	2.97981	4201	4201	63.3605	MS2	16/24
		VNVDAVGGEALGR	1	0	CID		59.733	3.0189	0	1	2	1256.66	0.660478	3960	3960	60.2484	MS2	16/24
		VNVDAVGGEALGR	1	0	CID		45.3259	3.01262	0	1	2	1256.66	1.3929	3244	3244	62.2824	MS2	18/24
		VNVDAVGGEALGR	1	0	CID		69.0245	3.01158	0	1	2	1256.66	0.416338	4443	4443	64.3066	MS2	18/24
		VNVDAVGGEALGR	1	0	CID		35.2639	3.00578	0	1	2	1256.66	-0.682295	3348	3348	61.024	MS2	15/24
		VNVDAVGGEALGR	1	0	CID		45.168	3.00522	0	1	2	1256.66	1.02669	4234	4234	61.0034	MS2	18/24
		VNVDAVGGEALGR	1	1	CID		36.7395	2.99891	0	1	2	1256.66	1.14876	4040	4040	60.6629	MS2	16/24
		VNVDAVGGEALGR	1	0	CID		12.7469	2.99728	0	1	2	1256.66	1.02669	4350	4350	62.1546	MS2	16/24
		VNVDAVGGEALGR	1	0	CID		23.5825	2.9845	0	1	2	1256.66	0.0501269	4208	4208	63.45	MS2	15/24
		VNVDAVGGEALGR	1	0	CID		13.3366	2.97304	0	1	2	1256.66	-0.438154	4155	4155	61.0814	MS2	15/24
		VNVDAVGGEALGR	1	0	CID		24.0259	2.94905	0	1	2	1256.66	3.83431	4027	4027	59.735	MS2	15/24
		VNVDAVGGEALGR	1	0	CID		54.928	2.94099	0	1	2	1256.66	-0.926436	4240	4240	61.074	MS2	17/24
		VNVDAVGGEALGR	1	0	CID		56.2848	2.94011	0	1	2	1256.66	1.75911	4051	4051	60.0444	MS2	16/24
		VNVDAVGGEALGR	1	0	CID		35.5897	2.90335	0	1	2	1256.66	-1.04851	3963	3963	61.5946	MS2	17/24
		VNVDAVGGEALGR	1	0	CID		32.7453	2.89624	0	1	2	1256.66	-0.194014	3872	3872	61.468	MS2	15/24
		VNVDAVGGEALGR	1	0	CID		46.5592	2.8923	0	1	2	1256.66	0.904619	3487	3487	62.3568	MS2	15/24
		VNVDAVGGEALGR	1	0	CID		20.7324	2.86763	0	1	2	1256.66	1.27083	3370	3370	61.155	MS2	18/24
		VNVDAVGGEALGR	1	0	CID		38.3294	2.86471	0	1	2	1256.66	0.538408	3962	3962	60.2723	MS2	17/24
		VNVDAVGGEALGR	1	0	CID		24.463	2.86069	0	1	2	1256.66	-1.65886	3360	3360	61.0217	MS2	14/24
		VNVDAVGGEALGR	1	0	CID		39.7797	2.85904	0	1	2	1256.66	2.00325	3234	3234	62.1355	MS2	15/24
		VNVDAVGGEALGR	1	0	CID		18.4065	2.85078	0	1	2	1256.66	0.904619	4039	4039	59.8702	MS2	14/24
		VNVDAVGGEALGR	1	0	CID		51.1991	2.84081	0	1	2	1256.66	0.538408	3885	3885	61.6418	MS2	17/24
		VNVDAVGGEALGR	1	0	CID		17.502	2.83563	0	1	2	1256.66	1.14876	3481	3481	62.2675	MS2	13/24
		VNVDAVGGEALGR	1	0	CID		28.7087	2.83342	0	1	2	1256.66	2.6136	4051	4051	60.2173	MS2	14/24
		VNVDAVGGEALGR	1	0	CID		58.5689	2.83298	0	1	2	1256.66	-0.804365	4236	4236	61.0268	MS2	16/24
		VNVDAVGGEALGR	1	0	CID		51.422	2.79809	0	1	2	1256.66	2.6136	3509	3509	62.656	MS2	16/24
		VNVDAVGGEALGR	1	0	CID		21.8734	2.79131	0	1	2	1256.66	0.416338	3356	3356	60.9668	MS2	15/24
		VNVDAVGGEALGR	1	0	CID		36.5677	2.77857	0	1	2	1256.66	3.83431	4121	4121	64.7435	MS2	15/24
		VNVDAVGGEALGR	1	0	CID		41.6787	2.7493	0	1	2	1256.66	0.0501269	4336	4336	61.9705	MS2	15/24
		VNVDAVGGEALGR	1	1	CID		44.521	2.63243	0	1	2	1256.66	2.85774	4042	4042	60.6865	MS2	15/24
		VNVDAVGGEALGR	1	0	CID		39.3008	2.57313	0	1	2	1256.66	2.36946	4375	4375	62.484	MS2	14/24
		VNVDAVGGEALGR	1	1	CID		23.0992	2.56965	0	1	2	1256.66	1.88118	4321	4321	65.3135	MS2	13/24
		VNVDAVGGEALGR	1	0	CID		36.3434	2.54727	0	1	2	1256.66	-3.73405	4379	4379	62.5358	MS2	16/24
		VNVDAVGGEALGR	1	0	CID		21.1978	2.44669	0	1	2	1256.66	-0.560225	4529	4529	64.1926	MS2	13/24
		VNVDAVGGEALGR	1	0	CID		27.5231	2.4189	0	1	2	1256.66	-1.903	4344	4344	62.0749	MS2	14/24
		VNVDAVGGEALGR	1	1	CID		66.7704	2.39475	0	1	2	1256.66	0.538408	3477	3477	61.867	MS2	16/24
		VNVDAVGGEALGR	1	0	CID		33.9198	2.25632	0	1	2	1256.66	2.73567	4117	4117	64.6869	MS2	16/24
		VNVDAVGGEALGR	1	0	CID		27.0561	2.25291	0	1	2	1256.66	2.12532	4043	4043	61.6012	MS2	16/24
		VNVDAVGGEALGR	1	0	CID		33.1471	2.16197	0	1	2	1256.66	4.81087	4312	4312	63.4541	MS2	12/24
	LLGNVLVCVLAR	58.069	3.41836	58.6894	3.28039	49.9073	3.0834	61.1899	2.89093	47.8129	3.28839			46.5383	3.06858	65.7183	3.24441	49.0774	2.92078	65.381	3.03259	58.0468	3.10241	49.1375	3.0184	55.0938	3.14744	54.2076	3.02687	60.5471	3.23525	66.1287	3.23094	40.3236	2.97294	63.4465	3.54257	60.218	3.27735	45.6711	3.02882
		Sequence	# Proteins	# Protein Groups	Activation Type	Modifications	Probability	XCorr	Δ Score	Rank	Charge	MH+ [Da]	ΔM [ppm]	First Scan	Last Scan	RT [min]	MSOrder	Ions Matched	Annotation
		LLGNVLVcVLAR	1	0	CID	C8(Carbamidomethyl)	63.4465	3.54257	0	1	2	1326.79	0.9514	8133	8133	104.576	MS2	16/22
		LLGNVLVcVLAR	1	0	CID	C8(Carbamidomethyl)	43.2652	3.41859	0	1	2	1326.79	1.31761	8128	8128	104.518	MS2	17/22
		LLGNVLVcVLAR	1	1	CID	C8(Carbamidomethyl)	58.069	3.41836	0	1	2	1326.79	-1.00172	7184	7184	105.069	MS2	16/22
		LLGNVLVcVLAR	1	1	CID	C8(Carbamidomethyl)	40.0926	3.30062	0	1	2	1326.79	-0.391373	7180	7180	105.013	MS2	17/22
		LLGNVLVcVLAR	1	0	CID	C8(Carbamidomethyl)	37.3629	3.28839	0	1	2	1326.79	-0.147233	7723	7723	103.592	MS2	16/22
		LLGNVLVcVLAR	1	0	CID	C8(Carbamidomethyl)	58.6894	3.28039	0	1	2	1326.79	-1.73415	7323	7323	105.186	MS2	16/22
		LLGNVLVcVLAR	1	0	CID	C8(Carbamidomethyl)	60.218	3.27735	0	1	2	1326.79	-0.391373	6994	6994	105.008	MS2	16/22
		LLGNVLVcVLAR	1	0	CID	C8(Carbamidomethyl)	44.7754	3.26053	0	1	2	1326.79	0.70726	7727	7727	103.644	MS2	16/22
		LLGNVLVcVLAR	1	1	CID	C8(Carbamidomethyl)	65.7183	3.24441	0	1	2	1326.8	2.90453	7696	7696	104.172	MS2	16/22
		LLGNVLVcVLAR	1	0	CID	C8(Carbamidomethyl)	38.1752	3.23525	0	1	2	1326.79	1.56175	7688	7688	104.672	MS2	14/22
		LLGNVLVcVLAR	1	1	CID	C8(Carbamidomethyl)	29.6554	3.23094	0	1	2	1326.79	0.218978	6625	6625	104.343	MS2	16/22
		LLGNVLVcVLAR	1	1	CID	C8(Carbamidomethyl)	48.1027	3.21386	0	1	2	1326.79	-0.879654	7174	7174	104.934	MS2	17/22
		LLGNVLVcVLAR	1	0	CID	C8(Carbamidomethyl)	62.4347	3.18617	0	1	2	1326.79	0.82933	8130	8130	104.542	MS2	16/22
		LLGNVLVcVLAR	1	0	CID	C8(Carbamidomethyl)	33.7167	3.16228	0	1	2	1326.79	-0.879654	6986	6986	104.906	MS2	16/22
		LLGNVLVcVLAR	1	1	CID	C8(Carbamidomethyl)	46.4646	3.15041	0	1	2	1326.79	-0.391373	7171	7171	104.892	MS2	15/22
		LLGNVLVcVLAR	1	0	CID	C8(Carbamidomethyl)	55.0938	3.14744	0	1	2	1326.79	0.218978	6839	6839	103.941	MS2	15/22
		LLGNVLVcVLAR	1	0	CID	C8(Carbamidomethyl)	60.5471	3.11886	0	1	2	1326.79	1.07347	7690	7690	104.695	MS2	16/22
		LLGNVLVcVLAR	1	0	CID	C8(Carbamidomethyl)	52.3739	3.10443	0	1	2	1326.79	-0.513443	6992	6992	104.983	MS2	15/22
		LLGNVLVcVLAR	1	0	CID	C8(Carbamidomethyl)	50.3987	3.10241	0	1	2	1326.79	-1.49001	6566	6566	104.583	MS2	15/22
		LLGNVLVcVLAR	1	0	CID	C8(Carbamidomethyl)	59.6488	3.09856	0	1	2	1326.79	-0.513443	6990	6990	104.957	MS2	15/22
		LLGNVLVcVLAR	1	1	CID	C8(Carbamidomethyl)	45.1856	3.09734	0	1	2	1326.79	-0.391373	7710	7710	104.342	MS2	15/22
		LLGNVLVcVLAR	1	0	CID	C8(Carbamidomethyl)	48.0439	3.0834	0	1	2	1326.79	0.463119	7929	7929	104.956	MS2	16/22
		LLGNVLVcVLAR	1	0	CID	C8(Carbamidomethyl)	46.9834	3.07589	0	1	2	1326.79	0.70726	7317	7317	105.105	MS2	15/22
		LLGNVLVcVLAR	1	0	CID	C8(Carbamidomethyl)	46.5383	3.06858	0	1	2	1326.79	1.07347	7931	7931	104.108	MS2	16/22
		LLGNVLVcVLAR	1	0	CID	C8(Carbamidomethyl)	49.829	3.05671	0	1	2	1326.79	1.43968	7682	7682	104.604	MS2	14/22
		LLGNVLVcVLAR	1	0	CID	C8(Carbamidomethyl)	48.9592	3.04234	0	1	2	1326.79	-1.24587	7686	7686	104.649	MS2	14/22
		LLGNVLVcVLAR	1	0	CID	C8(Carbamidomethyl)	59.1043	3.03259	0	1	2	1326.79	1.43968	7541	7541	104.382	MS2	15/22
		LLGNVLVcVLAR	1	0	CID	C8(Carbamidomethyl)	44.695	3.02882	0	1	2	1326.79	0.218978	7094	7094	105.101	MS2	15/22
		LLGNVLVcVLAR	1	0	CID	C8(Carbamidomethyl)	54.2076	3.02687	0	1	2	1326.79	-2.10036	6985	6985	104.701	MS2	15/22
		LLGNVLVcVLAR	1	0	CID	C8(Carbamidomethyl)	49.1375	3.0184	0	1	2	1326.79	1.92796	6749	6749	103.975	MS2	14/22
		LLGNVLVcVLAR	1	0	CID	C8(Carbamidomethyl)	47.7905	2.98636	0	1	2	1326.79	1.68382	7719	7719	103.542	MS2	16/22
		LLGNVLVcVLAR	1	1	CID	C8(Carbamidomethyl)	33.2557	2.98135	0	1	2	1326.79	-0.635514	7706	7706	104.295	MS2	15/22
		LLGNVLVcVLAR	1	0	CID	C8(Carbamidomethyl)	53.9851	2.98059	0	1	2	1326.8	2.66038	8114	8114	104.364	MS2	15/22
		LLGNVLVcVLAR	1	0	CID	C8(Carbamidomethyl)	40.3236	2.97294	0	1	2	1326.79	1.07347	7225	7225	104.669	MS2	17/22
		LLGNVLVcVLAR	1	0	CID	C8(Carbamidomethyl)	44.6837	2.96773	0	1	2	1326.79	1.43968	7091	7091	105.061	MS2	15/22
		LLGNVLVcVLAR	1	0	CID	C8(Carbamidomethyl)	47.9475	2.96368	0	1	2	1326.8	2.66038	6557	6557	104.473	MS2	14/22
		LLGNVLVcVLAR	1	0	CID	C8(Carbamidomethyl)	35.7423	2.9616	0	1	2	1326.79	1.56175	7235	7235	104.794	MS2	13/22
		LLGNVLVcVLAR	1	0	CID	C8(Carbamidomethyl)	36.3415	2.95765	0	1	2	1326.79	-1.00172	7238	7238	104.829	MS2	15/22
		LLGNVLVcVLAR	1	0	CID	C8(Carbamidomethyl)	47.8129	2.94273	0	1	2	1326.79	-0.391373	7721	7721	103.567	MS2	17/22
		LLGNVLVCVLAR	1	1	CID		55.683	2.93953	0	1	2	1269.77	-0.0455372	7025	7025	109.664	MS2	17/22
		LLGNVLVcVLAR	1	1	CID	C8(Carbamidomethyl)	38.7012	2.93616	0	1	2	1326.79	-0.147233	6621	6621	104.289	MS2	15/22
		LLGNVLVcVLAR	1	1	CID	C8(Carbamidomethyl)	64.8676	2.93449	0	1	2	1326.79	0.70726	7704	7704	104.272	MS2	15/22
		LLGNVLVcVLAR	1	0	CID	C8(Carbamidomethyl)	49.9073	2.92268	0	1	2	1326.79	-0.513443	7934	7934	105.015	MS2	16/22
		LLGNVLVcVLAR	1	0	CID	C8(Carbamidomethyl)	34.0501	2.92151	0	1	2	1326.79	-1.1238	6560	6560	104.509	MS2	15/22
		LLGNVLVcVLAR	1	0	CID	C8(Carbamidomethyl)	39.3925	2.92078	0	1	2	1326.79	-0.0251622	7555	7555	104.674	MS2	14/22
		LLGNVLVcVLAR	1	0	CID	C8(Carbamidomethyl)	49.0774	2.91786	0	1	2	1326.79	0.341049	7557	7557	104.697	MS2	15/22
		LLGNVLVcVLAR	1	0	CID	C8(Carbamidomethyl)	36.8442	2.90878	0	1	2	1326.79	1.68382	7311	7311	105.021	MS2	14/22
		LLGNVLVcVLAR	1	0	CID	C8(Carbamidomethyl)	58.0468	2.90733	0	1	2	1326.79	0.585189	6568	6568	104.606	MS2	16/22
		LLGNVLVcVLAR	1	0	CID	C8(Carbamidomethyl)	45.4181	2.90073	0	1	2	1326.79	-0.147233	7088	7088	105.02	MS2	14/22
		LLGNVLVcVLAR	1	0	CID	C8(Carbamidomethyl)	61.1899	2.89093	0	1	2	1326.79	-0.391373	8188	8188	105.445	MS2	16/22
		LLGNVLVcVLAR	1	0	CID	C8(Carbamidomethyl)	39.837	2.88853	0	1	2	1326.79	0.463119	7537	7537	104.333	MS2	14/22
		LLGNVLVcVLAR	1	0	CID	C8(Carbamidomethyl)	44.7164	2.88089	0	1	2	1326.79	-1.24587	6989	6989	104.75	MS2	13/22
		LLGNVLVcVLAR	1	0	CID	C8(Carbamidomethyl)	39.1852	2.87414	0	1	2	1326.79	-0.879654	7541	7541	104.509	MS2	14/22
		LLGNVLVcVLAR	1	0	CID	C8(Carbamidomethyl)	65.381	2.87179	0	1	2	1326.79	0.70726	7543	7543	104.405	MS2	15/22
		LLGNVLVcVLAR	1	0	CID	C8(Carbamidomethyl)	40.8234	2.86696	0	1	2	1326.8	3.0266	6763	6763	104.141	MS2	15/22
		LLGNVLVcVLAR	1	0	CID	C8(Carbamidomethyl)	38.4415	2.86658	0	1	2	1326.8	2.41624	7535	7535	104.31	MS2	14/22
		LLGNVLVcVLAR	1	0	CID	C8(Carbamidomethyl)	42.2261	2.85663	0	1	2	1326.79	1.07347	8191	8191	105.48	MS2	15/22
		LLGNVLVcVLAR	1	0	CID	C8(Carbamidomethyl)	25.1951	2.81545	0	1	2	1326.79	-0.147233	6834	6834	103.881	MS2	15/22
		LLGNVLVcVLAR	1	0	CID	C8(Carbamidomethyl)	38.445	2.80436	0	1	2	1326.79	1.07347	7314	7314	105.063	MS2	14/22
		LLGNVLVcVLAR	1	0	CID	C8(Carbamidomethyl)	21.9065	2.73226	0	1	2	1326.79	1.19554	7553	7553	104.651	MS2	15/22
		LLGNVLVcVLAR	1	0	CID	C8(Carbamidomethyl)	35.3362	2.69269	0	1	2	1326.79	-1.85622	6836	6836	103.903	MS2	14/22
		LLGNVLVcVLAR	1	1	CID	C8(Carbamidomethyl)	44.7532	2.69152	0	1	2	1326.79	-1.49001	6617	6617	104.233	MS2	14/22
		LLGNVLVcVLAR	1	0	CID	C8(Carbamidomethyl)	45.7003	2.66104	0	1	2	1326.79	2.29417	6736	6736	103.814	MS2	13/22
		LLGNVLVcVLAR	1	0	CID	C8(Carbamidomethyl)	24.1039	2.65826	0	1	2	1326.79	1.07347	6754	6754	104.036	MS2	13/22
		LLGNVLVcVLAR	1	0	CID	C8(Carbamidomethyl)	45.6711	2.59599	0	1	2	1326.79	1.19554	7083	7083	104.955	MS2	14/22
		LLGNVLVcVLAR	1	0	CID	C8(Carbamidomethyl)	40.2195	2.53497	0	1	2	1326.79	-1.36794	6964	6964	104.457	MS2	13/22
		LLGNVLVcVLAR	1	0	CID	C8(Carbamidomethyl)	38.2873	2.53426	0	1	2	1326.79	1.68382	7218	7218	104.583	MS2	13/22
		LLGNVLVCVLAR	1	1	CID		66.1287	2.5118	0	1	2	1269.77	0.198603	7023	7023	109.64	MS2	15/22
		LLGNVLVcVLAR	1	1	CID	C8(Carbamidomethyl)	47.1273	2.50601	0	1	2	1326.79	0.0969081	6613	6613	104.177	MS2	14/22
		LLGNVLVCVLAR	1	1	CID		30.5288	2.43279	0	1	2	1269.77	0.931025	7021	7021	109.617	MS2	14/22
		LLGNVLVcVLAR	1	0	CID	C8(Carbamidomethyl)	31.9564	2.38676	0	1	2	1326.79	1.31761	6950	6950	104.287	MS2	14/22
		LLGNVLVCVLAR	1	1	CID		47.0653	2.30704	0	1	2	1269.77	3.61657	7018	7018	109.576	MS2	15/22
	VVAGVANALAHK	35.5658	3.03131	23.0394	2.4159											34.8881	2.64587																							54.8749	2.95607
		Sequence	# Proteins	# Protein Groups	Activation Type	Modifications	Probability	XCorr	Δ Score	Rank	Charge	MH+ [Da]	ΔM [ppm]	First Scan	Last Scan	RT [min]	MSOrder	Ions Matched	Annotation
		VVAGVANALAHK	4	1	CID		35.5658	3.03131	0	1	2	1149.67	-0.177647	2973	2973	47.8496	MS2	14/22
		VVAGVANALAHK	4	1	CID		54.8749	2.95607	0	1	2	1149.68	1.2872	2750	2750	45.9476	MS2	13/22
		VVAGVANALAHK	4	2	CID		19.4393	2.64587	0	1	2	1149.67	-1.39835	3371	3371	51.9971	MS2	14/22
		VVAGVANALAHK	4	1	CID		29.9411	2.47604	0	1	2	1149.68	1.89755	2752	2752	45.9703	MS2	15/22
		VVAGVANALAHK	4	0	CID		6.80015	2.4159	0	1	2	1149.68	1.77548	3136	3136	48.3774	MS2	15/22
		VVAGVANALAHK	4	2	CID		34.8881	2.29221	0	1	2	1149.68	3.36239	3369	3369	51.9742	MS2	13/22
		VVAGVANALAHK	4	0	CID		21.8067	2.23098	0	1	2	1149.68	3.36239	2883	2883	45.2896	MS2	14/22
		VVAGVANALAHK	4	0	CID		14.0029	2.1493	0	1	2	1149.68	2.14169	2615	2615	42.1816	MS2	14/22
		VVAGVANALAHK	4	0	CID		8.01522	2.13764	0	1	2	1149.68	4.94931	2501	2501	40.8758	MS2	13/22
		VVAGVANALAHK	4	2	CID		23.0611	2.07324	0	1	2	1149.68	2.26376	2383	2383	39.4036	MS2	14/22
		VVAGVANALAHK	4	0	CID		23.0394	2.02391	0	1	2	1149.68	2.5079	2580	2580	41.7797	MS2	13/22
	LLVVYPWTQR	51.1161	2.42172	54.052	2.23928					52.1516	2.06352	14.9936	2.19509			27.6296	2.34902	44.0019	2.21471	32.6472	2.30162	54.7745	2.45713	44.9341	2.2219	35.0935	2.1935	48.6278	2.28162	45.7458	2.34124	54.1832	2.59639					50.9196	2.30209	53.1809	2.45055
		Sequence	# Proteins	# Protein Groups	Activation Type	Modifications	Probability	XCorr	Δ Score	Rank	Charge	MH+ [Da]	ΔM [ppm]	First Scan	Last Scan	RT [min]	MSOrder	Ions Matched	Annotation
		LLVVYPWTQR	8	2	CID		42.0762	2.59639	0	1	2	1274.73	1.36501	5559	5559	90.5913	MS2	13/18
		LLVVYPWTQR	8	0	CID		35.9148	2.45713	0	1	2	1274.73	1.60915	5699	5699	94.2501	MS2	14/18
		LLVVYPWTQR	8	1	CID		12.1971	2.45055	0	1	2	1274.73	3.56228	6792	6792	100.896	MS2	9/18
		LLVVYPWTQR	8	1	CID		2.59753	2.42172	0	1	2	1274.73	1.48708	6969	6969	102.079	MS2	10/18
		LLVVYPWTQR	8	1	CID		51.1161	2.38747	0	1	2	1274.72	-0.954326	6143	6143	90.7699	MS2	13/18
		LLVVYPWTQR	8	1	CID		37.6875	2.34972	0	1	2	1274.73	1.85329	6373	6373	93.8825	MS2	15/18
		LLVVYPWTQR	8	2	CID		3.05553	2.34902	0	1	2	1274.73	4.66091	7299	7299	99.2782	MS2	13/18
		LLVVYPWTQR	8	0	CID		41.1528	2.34124	0	1	2	1274.73	0.388447	6506	6506	90.511	MS2	14/18
		LLVVYPWTQR	8	0	CID		32.7384	2.31154	0	1	2	1274.73	1.12087	6803	6803	93.9166	MS2	13/18
		LLVVYPWTQR	8	1	CID		53.1809	2.30735	0	1	2	1274.73	0.998799	6052	6052	90.6852	MS2	13/18
		LLVVYPWTQR	8	1	CID		41.8592	2.30209	0	1	2	1274.73	0.754658	6200	6200	93.842	MS2	15/18
		LLVVYPWTQR	8	0	CID		1.6136	2.30162	0	1	2	1274.72	-4.37229	6981	6981	97.3571	MS2	9/18
		LLVVYPWTQR	8	1	CID		19.1475	2.28727	0	1	2	1274.73	-0.0998341	6998	6998	102.474	MS2	10/18
		LLVVYPWTQR	8	2	CID		4.25174	2.28537	0	1	2	1274.73	3.31813	7142	7142	97.548	MS2	12/18
		LLVVYPWTQR	8	1	CID		36.548	2.28354	0	1	2	1274.73	0.0222363	6207	6207	93.9399	MS2	14/18
		LLVVYPWTQR	8	0	CID		48.6278	2.28162	0	1	2	1274.73	2.34157	5691	5691	90.3212	MS2	15/18
		LLVVYPWTQR	8	0	CID		38.9654	2.27382	0	1	2	1274.73	1.24294	5687	5687	94.0702	MS2	13/18
		LLVVYPWTQR	8	1	CID		40.1267	2.27168	0	1	2	1274.73	-0.221904	6506	6506	96.8986	MS2	13/18
		LLVVYPWTQR	8	1	CID		3.77289	2.26578	0	1	2	1274.73	1.60915	5974	5974	90.6915	MS2	12/18
		LLVVYPWTQR	8	0	CID		1.61683	2.2639	0	1	2	1274.72	-1.0764	7032	7032	97.9802	MS2	10/18
		LLVVYPWTQR	8	1	CID		25.1263	2.25558	0	1	2	1274.73	2.34157	6141	6141	90.7454	MS2	11/18
		LLVVYPWTQR	8	1	CID		37.7042	2.25073	0	1	2	1274.73	0.876728	6048	6048	90.6282	MS2	15/18
		LLVVYPWTQR	8	2	CID		54.1832	2.24996	0	1	2	1274.73	0.998799	5858	5858	94.085	MS2	13/18
		LLVVYPWTQR	8	1	CID		38.0121	2.24635	0	1	2	1274.73	-0.588115	6368	6368	93.8229	MS2	15/18
		LLVVYPWTQR	8	0	CID		26.7863	2.23928	0	1	2	1274.72	-1.44261	6270	6270	90.6243	MS2	14/18
		LLVVYPWTQR	8	1	CID		44.4609	2.23782	0	1	2	1274.73	0.876728	6281	6281	93.7897	MS2	14/18
		LLVVYPWTQR	8	0	CID		31.2707	2.23418	0	1	2	1274.73	1.24294	6794	6794	93.786	MS2	14/18
		LLVVYPWTQR	8	1	CID		29.5666	2.2312	0	1	2	1274.73	0.510518	6204	6204	93.9004	MS2	12/18
		LLVVYPWTQR	8	2	CID		8.23607	2.22848	0	1	2	1274.73	1.85329	6455	6455	102.121	MS2	10/18
		LLVVYPWTQR	8	0	CID		44.9341	2.2219	0	1	2	1274.73	1.12087	5568	5568	89.8443	MS2	15/18
		LLVVYPWTQR	8	1	CID		34.0084	2.21809	0	1	2	1274.73	2.34157	6376	6376	93.9216	MS2	15/18
		LLVVYPWTQR	8	0	CID		41.615	2.21471	0	1	2	1274.73	0.510518	6399	6399	90.4529	MS2	14/18
		LLVVYPWTQR	8	0	CID		40.2414	2.21354	0	1	2	1274.73	1.12087	6490	6490	93.6588	MS2	13/18
		LLVVYPWTQR	8	1	CID		27.661	2.21305	0	1	2	1274.72	-2.66331	5984	5984	90.8306	MS2	14/18
		LLVVYPWTQR	8	0	CID		46.4704	2.21213	0	1	2	1274.73	2.58571	6496	6496	93.7398	MS2	14/18
		LLVVYPWTQR	8	0	CID		44.0019	2.20665	0	1	2	1274.73	0.0222363	6717	6717	93.9568	MS2	13/18
		LLVVYPWTQR	8	0	CID		26.9187	2.20287	0	1	2	1274.73	-0.343975	6266	6266	90.5771	MS2	13/18
		LLVVYPWTQR	8	1	CID		38.3312	2.19636	0	1	2	1274.73	0.754658	6283	6283	93.8113	MS2	15/18
		LLVVYPWTQR	8	0	CID		10.4628	2.19509	0	1	2	1274.73	3.44021	12381	12381	154.831	MS2	11/18
		LLVVYPWTQR	8	0	CID		33.1302	2.1935	0	1	2	1274.73	0.632588	5557	5557	89.6631	MS2	14/18
		LLVVYPWTQR	8	0	CID		33.6296	2.1922	0	1	2	1274.73	0.876728	5703	5703	90.4942	MS2	15/18
		LLVVYPWTQR	8	2	CID		2.81194	2.19165	0	1	2	1274.73	0.510518	6576	6576	103.711	MS2	9/18
		LLVVYPWTQR	8	1	CID		28.3764	2.18761	0	1	2	1274.73	0.754658	6371	6371	93.8607	MS2	15/18
		LLVVYPWTQR	8	0	CID		35.9417	2.16831	0	1	2	1274.73	0.144307	5362	5362	90.5102	MS2	14/18
		LLVVYPWTQR	8	0	CID		48.0409	2.16646	0	1	2	1274.73	2.46364	5356	5356	90.4321	MS2	13/18
		LLVVYPWTQR	8	2	CID		29.6791	2.16125	0	1	2	1274.73	1.36501	6102	6102	97.4073	MS2	12/18
		LLVVYPWTQR	8	0	CID		35.0935	2.16072	0	1	2	1274.73	0.510518	5553	5553	89.6075	MS2	12/18
		LLVVYPWTQR	8	0	CID		34.3051	2.15804	0	1	2	1274.73	1.24294	6493	6493	93.6993	MS2	13/18
		LLVVYPWTQR	8	1	CID		31.8494	2.15646	0	1	2	1274.73	2.70778	6425	6425	97.0237	MS2	12/18
		LLVVYPWTQR	8	2	CID		26.926	2.15597	0	1	2	1274.73	-0.466045	5553	5553	90.5134	MS2	13/18
		LLVVYPWTQR	8	1	CID		33.7937	2.15449	0	1	2	1274.73	-0.588115	6615	6615	97.2006	MS2	14/18
		LLVVYPWTQR	8	2	CID		36.7183	2.14604	0	1	2	1274.73	0.998799	5852	5852	93.9978	MS2	13/18
		LLVVYPWTQR	8	0	CID		54.052	2.14163	0	1	2	1274.72	-0.710186	6488	6488	93.6358	MS2	14/18
		LLVVYPWTQR	8	0	CID		36.8872	2.13433	0	1	2	1274.73	2.34157	6395	6395	90.3976	MS2	13/18
		LLVVYPWTQR	8	0	CID		9.58689	2.13247	0	1	2	1274.73	-0.221904	6391	6391	90.3522	MS2	13/18
		LLVVYPWTQR	8	0	CID		54.7745	2.12696	0	1	2	1274.73	1.24294	5705	5705	94.3396	MS2	14/18
		LLVVYPWTQR	8	1	CID		7.67325	2.11829	0	1	2	1274.73	2.70778	7684	7684	112.073	MS2	10/18
		LLVVYPWTQR	8	1	CID		5.29627	2.11216	0	1	2	1274.73	0.0222363	6834	6834	101.455	MS2	11/18
		LLVVYPWTQR	8	0	CID		14.9581	2.11163	0	1	2	1274.73	3.19606	6750	6750	97.2002	MS2	11/18
		LLVVYPWTQR	8	1	CID		2.3607	2.11062	0	1	2	1274.73	5.27126	6044	6044	90.5774	MS2	12/18
		LLVVYPWTQR	8	1	CID		50.9196	2.10467	0	1	2	1274.73	0.0222363	6210	6210	93.9795	MS2	13/18
		LLVVYPWTQR	8	0	CID		6.08044	2.10023	0	1	2	1274.73	2.58571	7004	7004	97.6821	MS2	9/18
		LLVVYPWTQR	8	0	CID		30.847	2.09874	0	1	2	1274.73	0.632588	6512	6512	90.5971	MS2	15/18
		LLVVYPWTQR	8	1	CID		42.7787	2.09828	0	1	2	1274.73	1.60915	6276	6276	93.7309	MS2	15/18
		LLVVYPWTQR	8	0	CID		45.7458	2.09806	0	1	2	1274.73	1.60915	6517	6517	90.6646	MS2	15/18
		LLVVYPWTQR	8	0	CID		39.1144	2.09697	0	1	2	1274.73	-0.343975	6268	6268	90.6014	MS2	15/18
		LLVVYPWTQR	8	1	CID		38.7252	2.09617	0	1	2	1274.73	2.95192	6599	6599	96.971	MS2	13/18
		LLVVYPWTQR	8	0	CID		44.39	2.09613	0	1	2	1274.73	0.510518	5686	5686	90.2499	MS2	15/18
		LLVVYPWTQR	8	0	CID		25.8401	2.09541	0	1	2	1274.73	2.46364	5922	5922	93.9055	MS2	12/18
		LLVVYPWTQR	8	2	CID		5.2648	2.07852	0	1	2	1274.73	0.998799	6783	6783	106.461	MS2	10/18
		LLVVYPWTQR	8	1	CID		9.87712	2.07809	0	1	2	1274.73	2.46364	6857	6857	100.522	MS2	10/18
		LLVVYPWTQR	8	0	CID		44.5987	2.06972	0	1	2	1274.73	0.754658	5697	5697	90.4081	MS2	15/18
		LLVVYPWTQR	8	1	CID		1.40284	2.06825	0	1	2	1274.72	-5.83714	7169	7169	104.867	MS2	10/18
		LLVVYPWTQR	8	0	CID		32.6472	2.06387	0	1	2	1274.73	0.998799	6699	6699	94.091	MS2	13/18
		LLVVYPWTQR	8	0	CID		28.3764	2.06352	0	1	2	1274.73	0.0222363	6723	6723	92.8468	MS2	14/18
		LLVVYPWTQR	8	0	CID		52.1516	2.05696	0	1	2	1274.73	1.36501	6670	6670	92.2838	MS2	14/18
		LLVVYPWTQR	8	1	CID		49.8059	2.05551	0	1	2	1274.72	-1.44261	6760	6760	100.439	MS2	11/18
		LLVVYPWTQR	8	1	CID		3.14981	2.05416	0	1	2	1274.73	5.27126	7105	7105	103.985	MS2	10/18
		LLVVYPWTQR	8	0	CID		14.052	2.0474	0	1	2	1274.75	21.0183	10749	10749	135.753	MS2	9/18
		LLVVYPWTQR	8	0	CID		1	2.04402	0	1	2	1274.73	1.48708	5548	5548	89.5464	MS2	10/18
		LLVVYPWTQR	8	1	CID		31.52	2.04169	0	1	2	1274.72	-1.80882	5980	5980	90.7729	MS2	14/18
		LLVVYPWTQR	8	2	CID		34.3798	2.04032	0	1	2	1274.73	0.998799	5562	5562	90.6321	MS2	14/18
		LLVVYPWTQR	8	0	CID		31.5494	2.03835	0	1	2	1274.73	1.24294	5693	5693	94.1594	MS2	13/18
		LLVVYPWTQR	8	1	CID		40.4484	2.0364	0	1	2	1274.73	0.0222363	6500	6500	96.8195	MS2	14/18
		LLVVYPWTQR	8	0	CID		29.971	2.03069	0	1	2	1274.73	1.24294	6790	6790	93.7303	MS2	14/18
		LLVVYPWTQR	8	2	CID		39.0913	2.02965	0	1	2	1274.73	0.754658	5847	5847	93.9244	MS2	14/18
		LLVVYPWTQR	8	2	CID		27.6296	2.0295	0	1	2	1274.73	4.41677	7110	7110	97.1938	MS2	11/18
		LLVVYPWTQR	8	0	CID		36.3165	2.02755	0	1	2	1274.73	0.632588	5554	5554	89.6855	MS2	14/18
		LLVVYPWTQR	8	2	CID		51.6083	2.01695	0	1	2	1274.73	0.998799	5841	5841	93.8327	MS2	13/18
		LLVVYPWTQR	8	0	CID		43.6927	2.01318	0	1	2	1274.73	0.388447	5359	5359	90.4725	MS2	13/18
		LLVVYPWTQR	8	0	CID		14.9936	2.00931	0	1	2	1274.73	1.97536	10427	10427	131.832	MS2	9/18
		LLVVYPWTQR	8	1	CID		26.8852	2.0091	0	1	2	1274.73	2.46364	6440	6440	97.233	MS2	10/18
		LLVVYPWTQR	8	0	CID		41.4627	2.00023	0	1	2	1274.73	0.998799	6727	6727	94.09	MS2	12/18
	VLGAFSDGLAHLDNLK									64.1534	2.62456							31.7499	2.57869											5.03139	2.5009	47.6717	2.6336					35.2947	2.62679
		Sequence	# Proteins	# Protein Groups	Activation Type	Modifications	Probability	XCorr	Δ Score	Rank	Charge	MH+ [Da]	ΔM [ppm]	First Scan	Last Scan	RT [min]	MSOrder	Ions Matched	Annotation
		VLGAFSDGLAHLDNLK	3	2	CID		37.1566	2.6336	0	1	3	1669.89	0.754415	5485	5485	89.5515	MS2	24/60
		VLGAFSDGLAHLDNLK	3	2	CID		47.6717	2.63035	0	1	3	1669.89	2.76858	5498	5498	89.7347	MS2	21/60
		VLGAFSDGLAHLDNLK	3	1	CID		35.2947	2.62679	0	1	3	1669.89	-0.344218	5944	5944	90.2529	MS2	23/60
		VLGAFSDGLAHLDNLK	3	0	CID		64.1534	2.62456	0	1	3	1669.89	1.66994	6293	6293	88.3069	MS2	24/60
		VLGAFSDGLAHLDNLK	3	0	CID		31.7499	2.57869	0	1	3	1669.89	1.66994	6363	6363	89.9913	MS2	26/60
		VLGAFSDGLAHLDNLK	3	0	CID		5.03139	2.5009	0	1	3	1669.89	-0.527323	6468	6468	90.0043	MS2	19/60
	LHVDPENFR															23.1174	2.86173																			13.6028	2.85672
		Sequence	# Proteins	# Protein Groups	Activation Type	Modifications	Probability	XCorr	Δ Score	Rank	Charge	MH+ [Da]	ΔM [ppm]	First Scan	Last Scan	RT [min]	MSOrder	Ions Matched	Annotation
		LHVDPENFR	4	2	CID		23.1174	2.86173	0	1	3	1126.56	0.761153	3608	3608	55.0574	MS2	20/32
		LHVDPENFR	4	1	CID		13.6028	2.85672	0	1	3	1126.56	0.852706	3782	3782	55.7884	MS2	22/32
		LHVDPENFR	4	1	CID		8.88876	2.662	0	1	3	1126.56	0.303389	3777	3777	55.7186	MS2	22/32
		Sequence	# Proteins	# Protein Groups	Activation Type	Modifications	Probability	XCorr	Δ Score	Rank	Charge	MH+ [Da]	ΔM [ppm]	First Scan	Last Scan	RT [min]	MSOrder	Ions Matched	Annotation
		Sequence	# Proteins	# Protein Groups	Activation Type	Modifications	Probability	XCorr	Δ Score	Rank	Charge	MH+ [Da]	ΔM [ppm]	First Scan	Last Scan	RT [min]	MSOrder	Ions Matched	Annotation
		Sequence	# Proteins	# Protein Groups	Activation Type	Modifications	Probability	XCorr	Δ Score	Rank	Charge	MH+ [Da]	ΔM [ppm]	First Scan	Last Scan	RT [min]	MSOrder	Ions Matched	Annotation
gi294979722	141	0	Chain E, Room Temperature Time-Of-Flight Neutron Diffraction Study Of Deoxy Human Normal Adult Hemoglobin	56.74	383	30	19			12	22	19	32	25	17	20	15	14	12	22	20	24	21	32	27
	Sequence	Max. ProbabilityScore of A2	Max. XCorr of A2	Max. ProbabilityScore of B2	Max. XCorr of B2	Max. ProbabilityScore of C2	Max. XCorr of C2	Max. ProbabilityScore of D2	Max. XCorr of D2	Max. ProbabilityScore of E2	Max. XCorr of E2	Max. ProbabilityScore of F2	Max. XCorr of F2	Max. ProbabilityScore of G2	Max. XCorr of G2	Max. ProbabilityScore of H2	Max. XCorr of H2	Max. ProbabilityScore of I2	Max. XCorr of I2	Max. ProbabilityScore of J2	Max. XCorr of J2	Max. ProbabilityScore of K2	Max. XCorr of K2	Max. ProbabilityScore of L2	Max. XCorr of L2	Max. ProbabilityScore of M2	Max. XCorr of M2	Max. ProbabilityScore of N2	Max. XCorr of N2	Max. ProbabilityScore of O2	Max. XCorr of O2	Max. ProbabilityScore of P2	Max. XCorr of P2	Max. ProbabilityScore of Q2	Max. XCorr of Q2	Max. ProbabilityScore of R2	Max. XCorr of R2	Max. ProbabilityScore of S2	Max. XCorr of S2	Max. ProbabilityScore of T2	Max. XCorr of T2
	VADALTNAVAHVDDMPNALSALSDLHAHK	62.566	4.84743	68.068	5.89186																			82.2016	4.79759					82.8795	3.95355							70.6761	4.48308	82.4067	4.79863
		Sequence	# Proteins	# Protein Groups	Activation Type	Modifications	Probability	XCorr	Δ Score	Rank	Charge	MH+ [Da]	ΔM [ppm]	First Scan	Last Scan	RT [min]	MSOrder	Ions Matched	Annotation
		VADALTNAVAHVDDmPNALSALSDLHAHK	4	0	CID	M15(Oxidation)	68.068	5.89186	0	1	5	3012.49	3.11082	6385	6385	92.2196	MS2	61/224
		VADALTNAVAHVDDmPNALSALSDLHAHK	4	0	CID	M15(Oxidation)	18.1055	5.26792	0	1	5	3012.49	5.55223	6381	6381	92.1629	MS2	58/224
		VADALTNAVAHVDDmPNALSALSDLHAHK	4	0	CID	M15(Oxidation)	62.566	4.84743	0	1	5	3012.48	-5.73927	6244	6244	92.1436	MS2	55/224
		VADALTNAVAHVDDmPNALSALSDLHAHK	4	0	CID	M15(Oxidation)	57.936	4.81601	0	1	5	3012.48	-4.51857	6258	6258	92.3293	MS2	58/224
		VADALTNAVAHVDDmPNALSALSDLHAHK	4	0	CID	M15(Oxidation)	22.0554	4.79863	0	1	5	3012.48	0.364241	6160	6160	92.1645	MS2	59/224
		VADALTNAVAHVDDmPNALSALSDLHAHK	4	0	CID	M15(Oxidation)	56.91	4.79759	0	1	5	3012.49	4.33153	5704	5704	91.3472	MS2	57/224
		VADALTNAVAHVDDmPNALSALSDLHAHK	4	0	CID	M15(Oxidation)	33.6993	4.58067	0	1	5	3012.48	-6.6548	6387	6387	92.2441	MS2	55/224
		VADALTNAVAHVDDmPNALSALSDLHAHK	4	1	CID	M15(Oxidation)	62.1153	4.48308	0	1	5	3012.48	-3.60304	6084	6084	92.2651	MS2	53/224
		VADALTNAVAHVDDmPNALSALSDLHAHK	4	1	CID	M15(Oxidation)	70.6761	4.11042	0	1	5	3012.48	-3.29787	6078	6078	92.182	MS2	59/224
		VADALTNAVAHVDDmPNALSALSDLHAHK	4	0	CID	M15(Oxidation)	82.2016	4.02349	0	1	5	3012.49	5.24705	5715	5715	91.5115	MS2	56/224
		VADALTNAVAHVDDmPNALSALSDLHAHK	4	0	CID	M15(Oxidation)	48.2058	4.01973	0	1	5	3012.49	1.27977	5711	5711	91.4543	MS2	60/224
		VADALTNAVAHVDDmPNALSALSDLHAHK	4	0	CID	M15(Oxidation)	60.3457	3.96186	0	1	5	3012.49	1.89012	6254	6254	92.2768	MS2	57/224
		VADALTNAVAHVDDmPNALSALSDLHAHK	4	0	CID	M15(Oxidation)	44.0869	3.95355	0	1	5	3012.48	-2.68752	6651	6651	92.1203	MS2	56/224
		VADALTNAVAHVDDmPNALSALSDLHAHK	4	0	CID	M15(Oxidation)	61.4535	3.94585	0	1	5	3012.48	-2.07717	5720	5720	91.5851	MS2	59/224
		VADALTNAVAHVDDmPNALSALSDLHAHK	4	0	CID	M15(Oxidation)	42.9244	3.86758	0	1	5	3012.48	-2.99269	6150	6150	92.0332	MS2	56/224
		VADALTNAVAHVDDmPNALSALSDLHAHK	4	0	CID	M15(Oxidation)	61.6774	3.73329	0	1	5	3012.49	1.27977	6375	6375	92.0789	MS2	57/224
		VADALTNAVAHVDDmPNALSALSDLHAHK	4	0	CID	M15(Oxidation)	82.4067	3.56219	0	1	4	3012.49	6.11499	6144	6144	91.95	MS2	39/168
		VADALTNAVAHVDDmPNALSALSDLHAHK	4	0	CID	M15(Oxidation)	22.6822	3.43517	0	1	4	3012.49	0.499757	6158	6158	92.1409	MS2	43/168
		VADALTNAVAHVDDmPNALSALSDLHAHK	4	0	CID	M15(Oxidation)	82.8795	3.10981	0	1	4	3012.48	-2.42993	6674	6674	92.3874	MS2	43/168
	AAWGKVGAHAGEYGAEALER	97.1215	4.72498																	44.8016	3.37252									18.1421	3.05807							71.4048	3.42716	98.0346	3.50353
		Sequence	# Proteins	# Protein Groups	Activation Type	Modifications	Probability	XCorr	Δ Score	Rank	Charge	MH+ [Da]	ΔM [ppm]	First Scan	Last Scan	RT [min]	MSOrder	Ions Matched	Annotation
		AAWGKVGAHAGEYGAEALER	2	0	CID		80.9311	4.72498	0	1	3	2043.01	4.02467	4598	4598	69.1522	MS2	28/76
		AAWGKVGAHAGEYGAEALER	2	0	CID		78.6207	4.43213	0	1	3	2043.01	3.10914	4601	4601	69.1964	MS2	31/76
		AAWGKVGAHAGEYGAEALER	2	0	CID		97.1215	3.85611	0	1	3	2043.01	2.37672	4591	4591	69.0601	MS2	26/76
		AAWGKVGAHAGEYGAEALER	2	0	CID		68.7763	3.50353	0	1	3	2043.01	4.75709	4490	4490	68.767	MS2	24/76
		AAWGKVGAHAGEYGAEALER	2	1	CID		69.8359	3.42716	0	1	3	2043.01	4.02467	4478	4478	69.4402	MS2	24/76
		AAWGKVGAHAGEYGAEALER	2	0	CID		44.8016	3.37252	0	1	3	2043.01	1.27809	4638	4638	69.003	MS2	23/76
		AAWGKVGAHAGEYGAEALER	2	1	CID		71.4048	3.34665	0	1	3	2043.01	3.29225	4495	4495	69.69	MS2	25/76
		AAWGKVGAHAGEYGAEALER	2	0	CID		98.0346	3.23582	0	1	3	2043	-3.11644	4488	4488	68.7392	MS2	24/76
		AAWGKVGAHAGEYGAEALER	2	0	CID		18.1421	3.05807	0	1	3	2043	-6.59545	4934	4934	70.1344	MS2	22/76
		AAWGKVGAHAGEYGAEALER	2	0	CID		34.2656	2.80534	0	1	3	2043	-1.6516	4477	4477	68.5784	MS2	18/76
	VGAHAGEYGAEALER	81.215	4.63724	96.5628	3.72074							19.3069	3.92047	34.2545	4.95215	33.585	5.25565	25.4329	4.84505	49.2072	2.74707	8.84265	3.90291	7.32587	3.68943	23.1259	4.35854			36.0142	4.363	21.1927	3.5064	26.3872	4.20422	28.5485	5.50031	29.8249	4.71895	99.6975	4.8922
		Sequence	# Proteins	# Protein Groups	Activation Type	Modifications	Probability	XCorr	Δ Score	Rank	Charge	MH+ [Da]	ΔM [ppm]	First Scan	Last Scan	RT [min]	MSOrder	Ions Matched	Annotation
		VGAHAGEYGAEALER	2	0	CID		13.8826	5.50031	0	1	3	1529.73	0.556651	3267	3267	49.3628	MS2	27/56
		VGAHAGEYGAEALER	2	0	CID		28.5485	5.32783	0	1	3	1529.73	0.465098	3518	3518	52.4847	MS2	26/56
		VGAHAGEYGAEALER	2	0	CID		23.8422	5.30043	0	1	3	1529.74	1.10597	3264	3264	49.3236	MS2	27/56
		VGAHAGEYGAEALER	2	1	CID		25.7369	5.25565	0	1	3	1529.74	0.831309	3319	3319	51.3212	MS2	29/56
		VGAHAGEYGAEALER	2	1	CID		16.8482	5.23614	0	1	3	1529.73	0.281993	3324	3324	51.3851	MS2	28/56
		VGAHAGEYGAEALER	2	1	CID		33.585	5.16583	0	1	3	1529.73	0.465098	3317	3317	51.2968	MS2	28/56
		VGAHAGEYGAEALER	2	0	CID		17.2324	5.15298	0	1	3	1529.73	0.281993	3520	3520	52.509	MS2	30/56
		VGAHAGEYGAEALER	2	1	CID		14.7211	5.04797	0	1	3	1529.73	0.373546	3077	3077	48.2487	MS2	27/56
		VGAHAGEYGAEALER	2	0	CID		26.2449	4.95215	0	1	3	1529.74	1.56373	3441	3441	50.1955	MS2	26/56
		VGAHAGEYGAEALER	2	0	CID		22.1536	4.93042	0	1	3	1529.74	0.739757	3271	3271	49.4109	MS2	26/56
		VGAHAGEYGAEALER	2	0	CID		21.404	4.8922	0	1	3	1529.74	1.28907	3144	3144	51.0648	MS2	27/56
		VGAHAGEYGAEALER	2	0	CID		15.241	4.84505	0	1	3	1529.73	0.19044	3112	3112	47.6268	MS2	27/56
		VGAHAGEYGAEALER	2	1	CID		15.3701	4.71895	0	1	3	1529.74	0.831309	3075	3075	50.687	MS2	27/56
		VGAHAGEYGAEALER	2	1	CID		17.848	4.6994	0	1	3	1529.74	1.38063	3322	3322	51.3608	MS2	27/56
		VGAHAGEYGAEALER	2	0	CID		24.2079	4.64889	0	1	3	1529.74	1.65528	3116	3116	47.6755	MS2	29/56
		VGAHAGEYGAEALER	2	0	CID		17.2719	4.63724	0	1	3	1529.74	1.10597	3195	3195	50.739	MS2	28/56
		VGAHAGEYGAEALER	2	1	CID		11.3445	4.60587	0	1	3	1529.74	1.01441	3077	3077	50.712	MS2	26/56
		VGAHAGEYGAEALER	2	0	CID		11.1189	4.5397	0	1	3	1529.74	1.38063	3146	3146	51.0895	MS2	27/56
		VGAHAGEYGAEALER	2	0	CID		16.8254	4.519	0	1	3	1529.73	0.465098	3197	3197	50.7635	MS2	27/56
		VGAHAGEYGAEALER	2	1	CID		26.6375	4.46399	0	1	3	1529.74	0.648204	3079	3079	48.2729	MS2	27/56
		VGAHAGEYGAEALER	2	1	CID		29.9261	4.46225	0	1	3	1529.74	1.28907	3075	3075	48.2245	MS2	28/56
		VGAHAGEYGAEALER	2	0	CID		16.7251	4.44962	0	1	3	1529.74	0.648204	3445	3445	50.2437	MS2	29/56
		VGAHAGEYGAEALER	2	0	CID		19.9754	4.44459	0	1	3	1529.73	0.373546	3523	3523	52.5489	MS2	28/56
		VGAHAGEYGAEALER	2	0	CID		9.91837	4.40775	0	1	3	1529.74	0.922862	3269	3269	49.387	MS2	26/56
		VGAHAGEYGAEALER	2	0	CID		11.1798	4.363	0	1	3	1529.73	0.0988875	3386	3386	49.7633	MS2	25/56
		VGAHAGEYGAEALER	2	0	CID		18.0822	4.35854	0	1	3	1529.74	1.47218	2527	2527	48.1849	MS2	29/56
		VGAHAGEYGAEALER	2	0	CID		1.99008	4.3567	0	1	3	1529.73	0.0988875	3026	3026	46.317	MS2	25/56
		VGAHAGEYGAEALER	2	0	CID		3.55156	4.35425	0	1	3	1529.73	0.0988875	3348	3348	50.7289	MS2	26/56
		VGAHAGEYGAEALER	2	1	CID		20.9989	4.33895	0	1	3	1529.74	1.19752	3073	3073	48.2002	MS2	29/56
		VGAHAGEYGAEALER	2	0	CID		11.7273	4.26753	0	1	3	1529.74	1.47218	3400	3400	49.9468	MS2	25/56
		VGAHAGEYGAEALER	2	0	CID		30.7122	4.26553	0	1	3	1529.73	0.465098	3392	3392	49.8418	MS2	27/56
		VGAHAGEYGAEALER	2	0	CID		16.4207	4.20422	0	1	3	1529.74	0.831309	2946	2946	50.5436	MS2	28/56
		VGAHAGEYGAEALER	2	1	CID		29.8249	4.19853	0	1	3	1529.73	-0.175771	3081	3081	50.7635	MS2	26/56
		VGAHAGEYGAEALER	2	0	CID		10.8452	4.18519	0	1	3	1529.74	0.922862	3118	3118	47.6998	MS2	29/56
		VGAHAGEYGAEALER	2	0	CID		19.1505	4.18492	0	1	3	1529.73	-0.358876	3683	3683	53.3324	MS2	27/56
		VGAHAGEYGAEALER	2	1	CID		21.0505	4.15263	0	1	3	1529.73	-0.175771	3305	3305	53.8268	MS2	27/56
		VGAHAGEYGAEALER	2	0	CID		26.034	4.12789	0	1	3	1529.73	0.465098	3207	3207	47.1888	MS2	25/56
		VGAHAGEYGAEALER	2	0	CID		13.2601	4.11192	0	1	3	1529.73	0.0988875	3515	3515	52.4458	MS2	25/56
		VGAHAGEYGAEALER	2	0	CID		34.2545	4.0835	0	1	3	1529.73	-0.358876	3443	3443	50.2196	MS2	27/56
		VGAHAGEYGAEALER	2	0	CID		12.531	4.01639	0	1	3	1529.74	3.57789	2863	2863	44.365	MS2	25/56
		VGAHAGEYGAEALER	2	1	CID		2.67988	4.01388	0	1	3	1529.74	1.10597	3301	3301	53.7763	MS2	24/56
		VGAHAGEYGAEALER	2	0	CID		18.9474	3.98535	0	1	3	1529.73	-2.37304	3689	3689	53.412	MS2	26/56
		VGAHAGEYGAEALER	2	0	CID		9.41922	3.9668	0	1	3	1529.74	0.648204	3681	3681	53.3082	MS2	24/56
		VGAHAGEYGAEALER	2	0	CID		20.2193	3.94306	0	1	3	1529.73	-2.00683	3020	3020	46.2426	MS2	28/56
		VGAHAGEYGAEALER	2	1	CID		19.6813	3.9328	0	1	3	1529.73	0.0988875	3559	3559	54.4408	MS2	24/56
		VGAHAGEYGAEALER	2	0	CID		3.49337	3.92047	0	1	3	1529.73	-0.633534	3605	3605	52.0837	MS2	26/56
		VGAHAGEYGAEALER	2	0	CID		9.16969	3.91357	0	1	3	1529.74	1.01441	2950	2950	50.5942	MS2	28/56
		VGAHAGEYGAEALER	2	0	CID		13.5549	3.90419	0	1	3	1529.74	1.10597	2953	2953	50.6329	MS2	24/56
		VGAHAGEYGAEALER	2	0	CID		8.84265	3.90291	0	1	3	1529.73	0.0988875	2409	2409	49.2267	MS2	26/56
		VGAHAGEYGAEALER	2	0	CID		8.63824	3.89645	0	1	3	1529.74	1.74684	3448	3448	50.2826	MS2	29/56
		VGAHAGEYGAEALER	2	1	CID		4.66854	3.88411	0	1	3	1529.74	1.47218	2856	2856	47.6535	MS2	24/56
		VGAHAGEYGAEALER	2	0	CID		15.4045	3.88401	0	1	3	1529.74	1.28907	3114	3114	47.6511	MS2	27/56
		VGAHAGEYGAEALER	2	1	CID		15.6242	3.8827	0	1	3	1529.73	0.556651	3307	3307	53.8518	MS2	26/56
		VGAHAGEYGAEALER	2	1	CID		14.3201	3.87498	0	1	3	1529.73	0.373546	3079	3079	50.7376	MS2	25/56
		VGAHAGEYGAEALER	2	0	CID		8.50238	3.8317	0	1	3	1529.74	1.92994	2384	2384	48.8362	MS2	27/56
		VGAHAGEYGAEALER	2	0	CID		7.11499	3.83	0	1	3	1529.73	-1.2744	2881	2881	44.5992	MS2	27/56
		VGAHAGEYGAEALER	2	0	CID		81.215	3.82309	0	1	2	1529.74	1.88235	3201	3201	50.8114	MS2	21/28
		VGAHAGEYGAEALER	2	1	CID		17.9211	3.81174	0	1	3	1529.74	1.01441	2828	2828	45.0627	MS2	24/56
		VGAHAGEYGAEALER	2	0	CID		11.9828	3.79672	0	1	3	1529.74	0.739757	3352	3352	50.7778	MS2	26/56
		VGAHAGEYGAEALER	2	1	CID		15.0288	3.79133	0	1	3	1529.73	-0.81664	3303	3303	53.8016	MS2	23/56
		VGAHAGEYGAEALER	2	0	CID		13.7318	3.74326	0	1	3	1529.74	3.761	3649	3649	52.6873	MS2	24/56
		VGAHAGEYGAEALER	2	0	CID		15.745	3.73877	0	1	3	1529.73	0.373546	3350	3350	50.7533	MS2	27/56
		VGAHAGEYGAEALER	2	0	CID		14.323	3.72413	0	1	3	1529.74	0.739757	3355	3355	50.8188	MS2	22/56
		VGAHAGEYGAEALER	2	0	CID		94.0388	3.72074	0	1	2	1529.74	1.02786	3193	3193	49.096	MS2	20/28
		VGAHAGEYGAEALER	2	0	CID		17.7917	3.71553	0	1	3	1529.74	0.648204	3022	3022	46.2666	MS2	24/56
		VGAHAGEYGAEALER	2	0	CID		23.1259	3.69477	0	1	3	1529.73	-0.084218	2518	2518	48.0471	MS2	27/56
		VGAHAGEYGAEALER	2	0	CID		6.4411	3.68943	0	1	3	1529.74	1.56373	2575	2575	49.2448	MS2	27/56
		VGAHAGEYGAEALER	2	0	CID		2.87165	3.68301	0	1	3	1529.73	0.281993	2851	2851	44.2085	MS2	23/56
		VGAHAGEYGAEALER	2	0	CID		62.8266	3.67288	0	1	2	1529.74	0.783721	3199	3199	50.7876	MS2	20/28
		VGAHAGEYGAEALER	2	0	CID		12.1461	3.64938	0	1	3	1529.74	1.83839	3451	3451	50.0424	MS2	28/56
		VGAHAGEYGAEALER	2	1	CID		10.3783	3.64925	0	1	3	1529.73	-0.541982	2846	2846	47.5159	MS2	24/56
		VGAHAGEYGAEALER	2	0	CID		4.99369	3.64279	0	1	3	1529.74	1.28907	2411	2411	49.254	MS2	27/56
		VGAHAGEYGAEALER	2	0	CID		19.3069	3.63862	0	1	3	1529.74	2.47926	3497	3497	50.6609	MS2	24/56
		VGAHAGEYGAEALER	2	1	CID		15.2425	3.63748	0	1	3	1529.74	1.01441	3561	3561	54.4652	MS2	25/56
		VGAHAGEYGAEALER	2	0	CID		13.8131	3.63445	0	1	3	1529.73	-1.0913	3177	3177	46.8066	MS2	24/56
		VGAHAGEYGAEALER	2	0	CID		16.4102	3.62991	0	1	3	1529.73	-1.54906	3015	3015	46.181	MS2	24/56
		VGAHAGEYGAEALER	2	0	CID		25.4231	3.62487	0	1	3	1529.73	-0.267323	3768	3768	55.5992	MS2	24/56
		VGAHAGEYGAEALER	2	1	CID		24.8263	3.62032	0	1	3	1529.73	-0.541982	2835	2835	45.1527	MS2	24/56
		VGAHAGEYGAEALER	2	1	CID		10.2386	3.6197	0	1	3	1529.73	-1.0913	3556	3556	54.401	MS2	25/56
		VGAHAGEYGAEALER	2	0	CID		77.4148	3.60931	0	1	2	1529.74	1.88235	3196	3196	49.1326	MS2	20/28
		VGAHAGEYGAEALER	2	0	CID		99.6975	3.60768	0	1	2	1529.74	1.51614	3142	3142	51.0409	MS2	21/28
		VGAHAGEYGAEALER	2	0	CID		2.42369	3.58223	0	1	3	1529.73	0.19044	3505	3505	50.76	MS2	25/56
		VGAHAGEYGAEALER	2	0	CID		3.74677	3.57259	0	1	3	1529.74	1.74684	3170	3170	53.7027	MS2	26/56
		VGAHAGEYGAEALER	2	0	CID		7.08265	3.57052	0	1	3	1529.73	0.281993	3527	3527	51.058	MS2	23/56
		VGAHAGEYGAEALER	2	0	CID		8.4418	3.52664	0	1	3	1529.74	1.19752	3588	3588	53.8816	MS2	23/56
		VGAHAGEYGAEALER	2	0	CID		7.22519	3.52364	0	1	3	1529.73	0.373546	2414	2414	49.2974	MS2	26/56
		VGAHAGEYGAEALER	2	1	CID		1	3.50674	0	1	3	1529.74	2.93702	2817	2817	44.9198	MS2	22/56
		VGAHAGEYGAEALER	2	0	CID		20.4641	3.5064	0	1	3	1529.74	2.11305	2696	2696	49.7985	MS2	25/56
		VGAHAGEYGAEALER	2	0	CID		11.1818	3.49562	0	1	3	1529.73	0.281993	3686	3686	53.3726	MS2	24/56
		VGAHAGEYGAEALER	2	0	CID		16.1332	3.48301	0	1	3	1529.74	3.21168	3775	3775	55.6941	MS2	23/56
		VGAHAGEYGAEALER	2	0	CID		74.9008	3.4626	0	1	2	1529.74	3.22513	2959	2959	47.6755	MS2	20/28
		VGAHAGEYGAEALER	2	0	CID		96.5628	3.46047	0	1	2	1529.74	2.49271	3191	3191	49.0725	MS2	21/28
		VGAHAGEYGAEALER	2	0	CID		1.77371	3.45192	0	1	3	1529.74	1.28907	2335	2335	48.1041	MS2	24/56
		VGAHAGEYGAEALER	2	0	CID		20.4631	3.42696	0	1	3	1529.73	0.373546	2948	2948	50.5689	MS2	25/56
		VGAHAGEYGAEALER	2	1	CID		22.9072	3.41805	0	1	3	1529.74	0.831309	2838	2838	45.19	MS2	27/56
		VGAHAGEYGAEALER	2	0	CID		4.69617	3.41084	0	1	3	1529.74	2.93702	3538	3538	51.2047	MS2	24/56
		VGAHAGEYGAEALER	2	0	CID		82.616	3.40276	0	1	2	1529.74	2.00442	2899	2899	47.8716	MS2	20/28
		VGAHAGEYGAEALER	2	0	CID		5.80131	3.38749	0	1	3	1529.74	1.38063	2535	2535	48.3042	MS2	25/56
		VGAHAGEYGAEALER	2	1	CID		9.98421	3.37242	0	1	3	1529.74	1.19752	3563	3563	54.4896	MS2	23/56
		VGAHAGEYGAEALER	2	0	CID		57.5028	3.36484	0	1	2	1529.73	-1.77976	2953	2953	47.5987	MS2	19/28
		VGAHAGEYGAEALER	2	0	CID		7.72537	3.3423	0	1	3	1529.74	0.831309	3165	3165	53.6385	MS2	23/56
		VGAHAGEYGAEALER	2	0	CID		97.588	3.32957	0	1	2	1529.73	0.41751	3140	3140	51.017	MS2	21/28
		VGAHAGEYGAEALER	2	0	CID		64.3481	3.32724	0	1	2	1529.73	-0.436982	2942	2942	45.9933	MS2	19/28
		VGAHAGEYGAEALER	2	0	CID		8.26219	3.32659	0	1	3	1529.73	0.281993	3570	3570	51.6342	MS2	23/56
		VGAHAGEYGAEALER	2	1	CID		15.1614	3.32329	0	1	3	1529.73	-0.999745	2852	2852	47.5982	MS2	24/56
		VGAHAGEYGAEALER	2	0	CID		90.3005	3.32325	0	1	2	1529.74	1.14993	2931	2931	45.8593	MS2	19/28
		VGAHAGEYGAEALER	2	0	CID		15.5229	3.31544	0	1	3	1529.74	0.648204	3179	3179	46.8306	MS2	24/56
		VGAHAGEYGAEALER	2	0	CID		96.1956	3.31305	0	1	2	1529.74	1.272	3188	3188	49.0356	MS2	19/28
		VGAHAGEYGAEALER	2	0	CID		69.1916	3.30852	0	1	2	1529.74	1.63821	2963	2963	47.7257	MS2	20/28
		VGAHAGEYGAEALER	2	0	CID		19.5913	3.28705	0	1	3	1529.73	-0.999745	3202	3202	47.1258	MS2	28/56
		VGAHAGEYGAEALER	2	0	CID		3.61663	3.26251	0	1	3	1529.74	1.56373	3663	3663	54.8855	MS2	21/56
		VGAHAGEYGAEALER	2	0	CID		4.344	3.25997	0	1	3	1529.74	2.75392	3950	3950	56.7827	MS2	21/56
		VGAHAGEYGAEALER	2	0	CID		19.2325	3.25829	0	1	3	1529.74	2.47926	3167	3167	53.664	MS2	23/56
		VGAHAGEYGAEALER	2	0	CID		10.0945	3.25699	0	1	3	1529.74	0.739757	4059	4059	59.3458	MS2	22/56
		VGAHAGEYGAEALER	2	0	CID		25.3784	3.25583	0	1	3	1529.73	-0.358876	2730	2730	47.5083	MS2	23/56
		VGAHAGEYGAEALER	2	0	CID		3.00474	3.19817	0	1	3	1529.73	0.0988875	3173	3173	53.7427	MS2	25/56
		VGAHAGEYGAEALER	2	0	CID		16.9169	3.19658	0	1	3	1529.74	2.02149	2698	2698	49.8257	MS2	24/56
		VGAHAGEYGAEALER	2	0	CID		80.6797	3.19074	0	1	2	1529.74	0.66165	2906	2906	45.5601	MS2	20/28
		VGAHAGEYGAEALER	2	0	CID		7.5736	3.14401	0	1	3	1529.74	3.48634	2871	2871	44.4687	MS2	25/56
		VGAHAGEYGAEALER	2	1	CID		8.4344	3.12176	0	1	3	1529.74	4.40187	3809	3809	57.6785	MS2	19/56
		VGAHAGEYGAEALER	2	0	CID		7.91954	3.12003	0	1	3	1529.74	0.648204	2530	2530	48.228	MS2	25/56
		VGAHAGEYGAEALER	2	0	CID		7.32587	3.11974	0	1	3	1529.74	0.739757	2487	2487	48.0184	MS2	23/56
		VGAHAGEYGAEALER	2	1	CID		15.2736	3.10185	0	1	3	1529.73	-0.633534	2858	2858	47.6784	MS2	24/56
		VGAHAGEYGAEALER	2	0	CID		8.09314	3.09665	0	1	3	1529.74	3.39479	3985	3985	57.2335	MS2	20/56
		VGAHAGEYGAEALER	2	0	CID		5.48435	3.06692	0	1	3	1529.73	0.465098	4052	4052	59.2499	MS2	18/56
		VGAHAGEYGAEALER	2	0	CID		79.8974	3.03595	0	1	2	1529.74	2.85892	2910	2910	48.0034	MS2	19/28
		VGAHAGEYGAEALER	2	0	CID		39.3611	3.02786	0	1	2	1529.73	-0.803193	3436	3436	53.8447	MS2	17/28
		VGAHAGEYGAEALER	2	0	CID		40.05	3.01841	0	1	2	1529.73	-0.681123	2950	2950	47.5617	MS2	19/28
		VGAHAGEYGAEALER	2	0	CID		26.3872	3.01056	0	1	3	1529.73	-0.541982	2732	2732	47.5357	MS2	24/56
		VGAHAGEYGAEALER	2	0	CID		11.0311	3.00786	0	1	3	1529.73	0.465098	3785	3785	55.8275	MS2	25/56
		VGAHAGEYGAEALER	2	0	CID		16.6789	2.9911	0	1	2	1529.73	0.295439	3450	3450	54.0176	MS2	18/28
		VGAHAGEYGAEALER	2	0	CID		18.5684	2.97261	0	1	3	1529.74	0.739757	3778	3778	55.7342	MS2	23/56
		VGAHAGEYGAEALER	2	0	CID		60.5418	2.95216	0	1	2	1529.74	5.7886	2890	2890	47.7555	MS2	19/28
		VGAHAGEYGAEALER	2	0	CID		79.7149	2.93859	0	1	2	1529.73	0.53958	2927	2927	45.8122	MS2	19/28
		VGAHAGEYGAEALER	2	0	CID		36.0142	2.91874	0	1	2	1529.74	2.73685	3382	3382	49.7124	MS2	17/28
		VGAHAGEYGAEALER	2	0	CID		8.07523	2.91794	0	1	3	1529.73	0.465098	2719	2719	47.3644	MS2	22/56
		VGAHAGEYGAEALER	2	1	CID		10.2586	2.9023	0	1	3	1529.74	2.2046	3542	3542	57.054	MS2	22/56
		VGAHAGEYGAEALER	2	1	CID		25.1161	2.89975	0	1	3	1529.73	-0.267323	3803	3803	57.5995	MS2	22/56
		VGAHAGEYGAEALER	2	0	CID		21.1927	2.8828	0	1	3	1529.74	1.10597	2708	2708	49.9821	MS2	28/56
		VGAHAGEYGAEALER	2	1	CID		24.4366	2.87767	0	1	3	1529.73	0.556651	3601	3601	57.8607	MS2	20/56
		VGAHAGEYGAEALER	2	1	CID		18.7965	2.84199	0	1	3	1529.73	0.0988875	3798	3798	57.5369	MS2	20/56
		VGAHAGEYGAEALER	2	0	CID		9.04833	2.83549	0	1	3	1529.73	-1.82372	3460	3460	50.1607	MS2	24/56
		VGAHAGEYGAEALER	2	0	CID		25.4329	2.7978	0	1	3	1529.73	0.465098	3658	3658	54.8199	MS2	23/56
		VGAHAGEYGAEALER	2	0	CID		3.64847	2.78276	0	1	3	1529.73	-5.21117	3421	3421	49.6397	MS2	24/56
		VGAHAGEYGAEALER	2	1	CID		19.6924	2.7713	0	1	3	1529.74	1.56373	3801	3801	57.5751	MS2	19/56
		VGAHAGEYGAEALER	2	1	CID		20.6425	2.74922	0	1	3	1529.73	-1.54906	3538	3538	57.0024	MS2	20/56
		VGAHAGEYGAEALER	2	0	CID		35.0998	2.74707	0	1	2	1529.74	3.83548	3177	3177	49.7327	MS2	18/28
		VGAHAGEYGAEALER	2	0	CID		85.4547	2.73507	0	1	2	1529.74	3.10306	2888	2888	47.7319	MS2	18/28
		VGAHAGEYGAEALER	2	0	CID		13.2699	2.71889	0	1	3	1529.74	0.922862	2682	2682	49.5747	MS2	24/56
		VGAHAGEYGAEALER	2	1	CID		11.5437	2.66851	0	1	3	1529.74	1.83839	3554	3554	57.2193	MS2	18/56
		VGAHAGEYGAEALER	2	0	CID		14.9	2.63082	0	1	3	1529.73	-1.18285	2727	2727	47.4701	MS2	24/56
		VGAHAGEYGAEALER	2	1	CID		1.26155	2.60234	0	1	3	1529.74	4.85963	3670	3670	58.7661	MS2	18/56
		VGAHAGEYGAEALER	2	0	CID		4.58587	2.55106	0	1	3	1529.74	7.97242	4065	4065	59.4337	MS2	18/56
		VGAHAGEYGAEALER	2	0	CID		32.2409	2.47066	0	1	2	1529.74	2.85892	3411	3411	54.497	MS2	18/28
		VGAHAGEYGAEALER	2	0	CID		49.2072	2.41256	0	1	2	1529.73	-6.5405	3096	3096	48.667	MS2	17/28
		VGAHAGEYGAEALER	2	0	CID		63.6466	2.41104	0	1	2	1529.74	2.12649	3480	3480	54.3907	MS2	20/28
	KVADALTNAVAHVDDMPNALSALSDLHAHK	25.4713	3.40333	22.6339	3.1882													20.7493	3.62218	42.8993	3.36593	49.7015	3.77102	34.371	3.71943	25.3176	3.22006	8.80936	3.00839	29.998	3.21892	43.3729	3.44991	39.4661	3.5152			24.9136	3.31799	27.0209	3.58016
		Sequence	# Proteins	# Protein Groups	Activation Type	Modifications	Probability	XCorr	Δ Score	Rank	Charge	MH+ [Da]	ΔM [ppm]	First Scan	Last Scan	RT [min]	MSOrder	Ions Matched	Annotation
		KVADALTNAVAHVDDmPNALSALSDLHAHK	4	0	CID	M16(Oxidation)	49.7015	3.77102	0	1	5	3140.58	3.84395	5311	5311	89.8331	MS2	61/232
		KVADALTNAVAHVDDmPNALSALSDLHAHK	4	0	CID	M16(Oxidation)	33.862	3.71943	0	1	5	3140.58	2.31807	5518	5518	89.2083	MS2	65/232
		KVADALTNAVAHVDDmPNALSALSDLHAHK	4	0	CID	M16(Oxidation)	34.371	3.63919	0	1	5	3140.58	3.53877	5522	5522	89.2687	MS2	61/232
		KVADALTNAVAHVDDmPNALSALSDLHAHK	4	0	CID	M16(Oxidation)	20.7493	3.62218	0	1	5	3140.58	5.06465	6364	6364	90.0057	MS2	60/232
		KVADALTNAVAHVDDmPNALSALSDLHAHK	4	0	CID	M16(Oxidation)	27.0209	3.58016	0	1	5	3140.58	3.84395	5996	5996	89.9051	MS2	60/232
		KVADALTNAVAHVDDmPNALSALSDLHAHK	4	0	CID	M16(Oxidation)	15.152	3.5152	0	1	5	3140.58	2.01289	5945	5945	90.0998	MS2	55/232
		KVADALTNAVAHVDDmPNALSALSDLHAHK	4	0	CID	M16(Oxidation)	13.2883	3.44991	0	1	5	3140.58	3.2336	6749	6749	106.017	MS2	47/232
		KVADALTNAVAHVDDmPNALSALSDLHAHK	4	0	CID	M16(Oxidation)	25.4713	3.40333	0	1	5	3140.59	8.72676	6114	6114	90.3678	MS2	65/232
		KVADALTNAVAHVDDmPNALSALSDLHAHK	4	0	CID	M16(Oxidation)	42.8993	3.36593	0	1	5	3140.58	3.2336	6274	6274	89.5043	MS2	63/232
		KVADALTNAVAHVDDmPNALSALSDLHAHK	4	0	CID	M16(Oxidation)	44.3924	3.36509	0	1	5	3140.58	2.62324	5329	5329	90.0805	MS2	58/232
		KVADALTNAVAHVDDmPNALSALSDLHAHK	4	0	CID	M16(Oxidation)	39.4661	3.35628	0	1	5	3140.57	-10.1941	5937	5937	89.9917	MS2	48/232
		KVADALTNAVAHVDDmPNALSALSDLHAHK	4	1	CID	M16(Oxidation)	24.9136	3.31799	0	1	5	3140.58	-1.34404	5964	5964	90.5444	MS2	56/232
		KVADALTNAVAHVDDmPNALSALSDLHAHK	4	0	CID	M16(Oxidation)	25.3176	3.22006	0	1	5	3140.58	-1.95439	5514	5514	89.1031	MS2	58/232
		KVADALTNAVAHVDDmPNALSALSDLHAHK	4	0	CID	M16(Oxidation)	23.8934	3.21892	0	1	5	3140.57	-5.92168	6507	6507	90.5264	MS2	60/232
		KVADALTNAVAHVDDmPNALSALSDLHAHK	4	0	CID	M16(Oxidation)	29.998	3.20124	0	1	5	3140.58	-0.123337	6494	6494	90.3469	MS2	56/232
		KVADALTNAVAHVDDmPNALSALSDLHAHK	4	0	CID	M16(Oxidation)	22.6339	3.1882	0	1	5	3140.58	3.53877	6244	6244	90.2858	MS2	56/232
		KVADALTNAVAHVDDmPNALSALSDLHAHK	4	0	CID	M16(Oxidation)	29.1732	3.15532	0	1	5	3140.58	4.4543	5958	5958	90.2883	MS2	58/232
		KVADALTNAVAHVDDmPNALSALSDLHAHK	4	0	CID	M16(Oxidation)	25.7386	3.14401	0	1	5	3140.58	-0.733689	6011	6011	90.1147	MS2	56/232
		KVADALTNAVAHVDDmPNALSALSDLHAHK	4	1	CID	M16(Oxidation)	23.5607	3.10938	0	1	5	3140.58	0.181838	5952	5952	90.3715	MS2	57/232
		KVADALTNAVAHVDDmPNALSALSDLHAHK	4	0	CID	M16(Oxidation)	25.2268	3.10394	0	1	5	3140.58	-1.03886	5963	5963	90.3612	MS2	56/232
		KVADALTNAVAHVDDmPNALSALSDLHAHK	4	0	CID	M16(Oxidation)	39.5003	3.0805	0	1	5	3140.58	0.79219	5336	5336	90.1721	MS2	60/232
		KVADALTNAVAHVDDmPNALSALSDLHAHK	4	0	CID	M16(Oxidation)	43.3729	3.06902	0	1	5	3140.58	2.31807	5523	5523	90.0869	MS2	60/232
		KVADALTNAVAHVDDmPNALSALSDLHAHK	4	0	CID	M16(Oxidation)	23.4782	3.03304	0	1	5	3140.58	2.01289	6269	6269	89.4318	MS2	60/232
		KVADALTNAVAHVDDmPNALSALSDLHAHK	4	0	CID	M16(Oxidation)	45.8746	3.03175	0	1	5	3140.59	9.03194	5333	5333	90.1301	MS2	58/232
		KVADALTNAVAHVDDmPNALSALSDLHAHK	4	1	CID	M16(Oxidation)	18.4529	3.02456	0	1	5	3140.58	-0.733689	5954	5954	90.3988	MS2	57/232
		KVADALTNAVAHVDDmPNALSALSDLHAHK	4	0	CID	M16(Oxidation)	8.80936	3.00839	0	1	5	3140.58	4.4543	5634	5634	89.5909	MS2	57/232
		KVADALTNAVAHVDDmPNALSALSDLHAHK	4	0	CID	M16(Oxidation)	14.9762	3.00734	0	1	5	3140.58	1.09737	6375	6375	90.1482	MS2	52/232
	MFLSFPTTK	32.9978	2.55024	27.7907	2.70319					31.5748	2.69295	27.5264	2.73211	25.6089	2.79752	27.0471	2.76562	26.8918	2.70681	26.5558	2.86377	27.7668	2.4146	28.9718	2.73008	29.5862	2.73674	27.1874	2.69647	26.8218	2.67823	30.2697	2.74892	26.4603	2.83006			33.2261	2.83667	29.0939	2.83484
		Sequence	# Proteins	# Protein Groups	Activation Type	Modifications	Probability	XCorr	Δ Score	Rank	Charge	MH+ [Da]	ΔM [ppm]	First Scan	Last Scan	RT [min]	MSOrder	Ions Matched	Annotation
		mFLSFPTTK	3	0	CID	M1(Oxidation)	22.0262	2.86377	0	1	2	1087.55	0.555986	5270	5270	77.3125	MS2	13/16
		mFLSFPTTK	3	1	CID	M1(Oxidation)	24.6193	2.83667	0	1	2	1087.55	0.189775	5090	5090	78.1018	MS2	13/16
		mFLSFPTTK	3	0	CID	M1(Oxidation)	25.2562	2.83484	0	1	2	1087.55	1.04427	5152	5152	78.0726	MS2	13/16
		mFLSFPTTK	3	0	CID	M1(Oxidation)	26.4603	2.83006	0	1	2	1087.55	0.555986	4984	4984	77.8407	MS2	13/16
		mFLSFPTTK	3	0	CID	M1(Oxidation)	25.6089	2.79752	0	1	2	1087.55	0.922197	5569	5569	77.6793	MS2	13/16
		mFLSFPTTK	3	1	CID	M1(Oxidation)	24.375	2.76562	0	1	2	1087.55	0.922197	5390	5390	78.4041	MS2	14/16
		mFLSFPTTK	3	0	CID	M1(Oxidation)	26.1793	2.74892	0	1	2	1087.55	0.433916	4656	4656	78.2453	MS2	13/16
		mFLSFPTTK	3	0	CID	M1(Oxidation)	25.977	2.73674	0	1	2	1087.55	0.433916	4522	4522	76.9134	MS2	13/16
		mFLSFPTTK	3	0	CID	M1(Oxidation)	27.5264	2.73211	0	1	2	1087.55	1.04427	5571	5571	78.4813	MS2	13/16
		mFLSFPTTK	3	0	CID	M1(Oxidation)	28.9718	2.73008	0	1	2	1087.55	0.189775	4653	4653	78.0524	MS2	14/16
		mFLSFPTTK	3	0	CID	M1(Oxidation)	26.8918	2.70681	0	1	2	1087.55	0.189775	5385	5385	77.7152	MS2	13/16
		mFLSFPTTK	3	0	CID	M1(Oxidation)	23.7142	2.70319	0	1	2	1087.55	-0.0543653	5316	5316	77.3545	MS2	13/16
		mFLSFPTTK	3	0	CID	M1(Oxidation)	25.0481	2.69717	0	1	2	1087.55	0.922197	5275	5275	77.3634	MS2	13/16
		mFLSFPTTK	3	0	CID	M1(Oxidation)	27.1874	2.69647	0	1	2	1087.55	1.16634	4590	4590	77.2099	MS2	13/16
		mFLSFPTTK	3	0	CID	M1(Oxidation)	23.7712	2.69295	0	1	2	1087.55	0.800127	5136	5136	74.147	MS2	14/16
		mFLSFPTTK	3	0	CID	M1(Oxidation)	25.6961	2.68872	0	1	2	1087.55	0.555986	4652	4652	78.1911	MS2	14/16
		mFLSFPTTK	3	0	CID	M1(Oxidation)	26.3902	2.68463	0	1	2	1087.55	1.16634	5387	5387	77.7337	MS2	13/16
		mFLSFPTTK	3	0	CID	M1(Oxidation)	26.8218	2.67823	0	1	2	1087.55	0.311846	5498	5498	77.5615	MS2	13/16
		mFLSFPTTK	3	0	CID	M1(Oxidation)	24.9774	2.67735	0	1	2	1087.55	0.311846	5566	5566	77.6452	MS2	13/16
		mFLSFPTTK	3	0	CID	M1(Oxidation)	26.6297	2.66423	0	1	2	1087.55	0.433916	4656	4656	78.0917	MS2	13/16
		mFLSFPTTK	3	0	CID	M1(Oxidation)	21.8885	2.65601	0	1	2	1087.55	0.800127	4588	4588	77.1905	MS2	13/16
		mFLSFPTTK	3	1	CID	M1(Oxidation)	27.5945	2.65068	0	1	2	1087.55	-0.0543653	5092	5092	78.1233	MS2	13/16
		mFLSFPTTK	3	0	CID	M1(Oxidation)	20.6377	2.648	0	1	2	1087.55	0.555986	5572	5572	77.7128	MS2	13/16
		mFLSFPTTK	3	0	CID	M1(Oxidation)	21.1813	2.64787	0	1	2	1087.55	0.800127	5504	5504	77.6175	MS2	12/16
		mFLSFPTTK	3	1	CID	M1(Oxidation)	11.399	2.64293	0	1	2	1087.55	0.678057	5392	5392	78.422	MS2	13/16
		mFLSFPTTK	3	0	CID	M1(Oxidation)	21.0159	2.63891	0	1	2	1087.55	1.16634	5502	5502	77.5988	MS2	13/16
		mFLSFPTTK	3	0	CID	M1(Oxidation)	31.5748	2.63138	0	1	2	1087.55	0.678057	5138	5138	74.1677	MS2	13/16
		mFLSFPTTK	3	0	CID	M1(Oxidation)	23.8268	2.62987	0	1	2	1087.55	1.16634	5563	5563	77.6113	MS2	13/16
		mFLSFPTTK	3	0	CID	M1(Oxidation)	29.5862	2.62732	0	1	2	1087.55	0.067705	4528	4528	76.9846	MS2	13/16
		mFLSFPTTK	3	0	CID	M1(Oxidation)	22.9119	2.62476	0	1	2	1087.55	0.067705	5565	5565	78.3944	MS2	13/16
		mFLSFPTTK	3	1	CID	M1(Oxidation)	21.8529	2.61688	0	1	2	1087.55	0.311846	5394	5394	78.4403	MS2	13/16
		mFLSFPTTK	3	0	CID	M1(Oxidation)	29.0939	2.61438	0	1	2	1087.55	1.16634	5154	5154	78.0928	MS2	14/16
		mFLSFPTTK	3	0	CID	M1(Oxidation)	26.7804	2.60843	0	1	2	1087.55	0.311846	5500	5500	77.5802	MS2	13/16
		mFLSFPTTK	3	0	CID	M1(Oxidation)	26.5558	2.60166	0	1	2	1087.55	0.678057	5268	5268	77.2946	MS2	13/16
		mFLSFPTTK	3	0	CID	M1(Oxidation)	27.1173	2.60166	0	1	2	1087.55	0.800127	5158	5158	78.1337	MS2	14/16
		mFLSFPTTK	3	0	CID	M1(Oxidation)	19.8878	2.59535	0	1	2	1087.55	1.04427	5560	5560	78.3213	MS2	14/16
		mFLSFPTTK	3	1	CID	M1(Oxidation)	27.8363	2.59202	0	1	2	1087.55	0.678057	5088	5088	78.0804	MS2	13/16
		mFLSFPTTK	3	0	CID	M1(Oxidation)	25.5387	2.5853	0	1	2	1087.55	0.555986	5273	5273	77.3457	MS2	13/16
		mFLSFPTTK	3	0	CID	M1(Oxidation)	23.9142	2.58084	0	1	2	1087.55	0.311846	4592	4592	77.23	MS2	13/16
		mFLSFPTTK	3	0	CID	M1(Oxidation)	19.9565	2.57057	0	1	2	1087.55	0.311846	5318	5318	77.375	MS2	13/16
		mFLSFPTTK	3	0	CID	M1(Oxidation)	26.6827	2.57028	0	1	2	1087.55	0.800127	4526	4526	76.9634	MS2	13/16
		mFLSFPTTK	3	0	CID	M1(Oxidation)	22.9378	2.56356	0	1	2	1087.55	1.04427	5381	5381	77.6654	MS2	14/16
		mFLSFPTTK	3	0	CID	M1(Oxidation)	22.9559	2.55331	0	1	2	1087.55	0.433916	4989	4989	77.8954	MS2	13/16
		mFLSFPTTK	3	0	CID	M1(Oxidation)	19.4851	2.55261	0	1	2	1087.55	0.678057	4986	4986	77.861	MS2	13/16
		mFLSFPTTK	3	0	CID	M1(Oxidation)	15.9217	2.55024	0	1	2	1087.55	1.16634	5179	5179	77.2732	MS2	13/16
		mFLSFPTTK	3	1	CID	M1(Oxidation)	27.0471	2.54702	0	1	2	1087.55	0.555986	5387	5387	78.3696	MS2	13/16
		mFLSFPTTK	3	0	CID	M1(Oxidation)	30.2697	2.54158	0	1	2	1087.55	0.067705	4646	4646	78.102	MS2	13/16
		mFLSFPTTK	3	0	CID	M1(Oxidation)	22.9711	2.5394	0	1	2	1087.55	0.555986	4643	4643	78.0627	MS2	13/16
		mFLSFPTTK	3	1	CID	M1(Oxidation)	33.2261	2.53817	0	1	2	1087.55	0.922197	5086	5086	78.0589	MS2	13/16
		mFLSFPTTK	3	0	CID	M1(Oxidation)	20.5433	2.53779	0	1	2	1087.55	0.311846	4594	4594	77.2502	MS2	14/16
		mFLSFPTTK	3	0	CID	M1(Oxidation)	25.262	2.52381	0	1	2	1087.55	1.04427	4991	4991	77.9149	MS2	13/16
		mFLSFPTTK	3	0	CID	M1(Oxidation)	27.9312	2.52091	0	1	2	1087.55	0.800127	4647	4647	77.978	MS2	13/16
		mFLSFPTTK	3	0	CID	M1(Oxidation)	21.9177	2.51933	0	1	2	1087.55	0.922197	5144	5144	74.2391	MS2	13/16
		mFLSFPTTK	3	0	CID	M1(Oxidation)	24.7726	2.51137	0	1	2	1087.55	1.16634	4518	4518	76.8613	MS2	13/16
		mFLSFPTTK	3	0	CID	M1(Oxidation)	13.2772	2.50472	0	1	2	1087.55	-0.542647	5397	5397	80.37	MS2	12/16
		mFLSFPTTK	3	0	CID	M1(Oxidation)	13.3748	2.47907	0	1	2	1087.55	1.28841	5176	5176	77.2345	MS2	13/16
		mFLSFPTTK	3	0	CID	M1(Oxidation)	23.5155	2.4723	0	1	2	1087.55	0.800127	5554	5554	78.2335	MS2	14/16
		mFLSFPTTK	3	0	CID	M1(Oxidation)	25.816	2.46986	0	1	2	1087.55	0.922197	5140	5140	74.1879	MS2	13/16
		mFLSFPTTK	3	0	CID	M1(Oxidation)	10.1743	2.46731	0	1	2	1087.55	-0.176436	5378	5378	77.3678	MS2	11/16
		mFLSFPTTK	3	0	CID	M1(Oxidation)	27.7907	2.46625	0	1	2	1087.55	0.067705	5314	5314	77.3341	MS2	13/16
		mFLSFPTTK	3	0	CID	M1(Oxidation)	12.7066	2.45811	0	1	2	1087.55	-1.03093	5392	5392	80.3066	MS2	12/16
		mFLSFPTTK	3	0	CID	M1(Oxidation)	23.4249	2.45283	0	1	2	1087.55	1.04427	5156	5156	78.1135	MS2	13/16
		mFLSFPTTK	3	0	CID	M1(Oxidation)	19.4793	2.45142	0	1	2	1087.55	1.53255	5384	5384	77.4473	MS2	12/16
		mFLSFPTTK	3	0	CID	M1(Oxidation)	22.3037	2.42416	0	1	2	1087.55	0.678057	4650	4650	78.0154	MS2	13/16
		mFLSFPTTK	3	0	CID	M1(Oxidation)	5.60472	2.42046	0	1	2	1087.55	2.02083	5373	5373	77.3055	MS2	13/16
		mFLSFPTTK	3	0	CID	M1(Oxidation)	4.89951	2.4146	0	1	2	1087.55	0.555986	4526	4526	79.957	MS2	12/16
		mFLSFPTTK	3	0	CID	M1(Oxidation)	22.8561	2.37153	0	1	2	1087.55	1.16634	5310	5310	77.2808	MS2	13/16
		mFLSFPTTK	3	0	CID	M1(Oxidation)	23.2993	2.36171	0	1	2	1087.55	0.433916	5378	5378	77.6296	MS2	13/16
		mFLSFPTTK	3	0	CID	M1(Oxidation)	7.86036	2.32938	0	1	2	1087.55	0.922197	5174	5174	77.2094	MS2	10/16
		mFLSFPTTK	3	0	CID	M1(Oxidation)	27.7668	2.31426	0	1	2	1087.55	0.189775	4521	4521	79.8853	MS2	13/16
		mFLSFPTTK	3	0	CID	M1(Oxidation)	9.70154	2.31326	0	1	2	1087.55	0.678057	4532	4532	80.0454	MS2	11/16
		mFLSFPTTK	3	0	CID	M1(Oxidation)	5.65573	2.30152	0	1	2	1087.55	-0.298506	5400	5400	80.4097	MS2	12/16
		mFLSFPTTK	3	0	CID	M1(Oxidation)	5.09101	2.25007	0	1	2	1087.55	-1.153	5380	5380	81.3004	MS2	9/16
		mFLSFPTTK	3	0	CID	M1(Oxidation)	32.9978	2.24344	0	1	2	1087.55	0.311846	5394	5394	80.3307	MS2	13/16
		mFLSFPTTK	3	0	CID	M1(Oxidation)	6.46665	2.23454	0	1	2	1087.55	0.678057	5171	5171	77.1688	MS2	11/16
		mFLSFPTTK	3	0	CID	M1(Oxidation)	10.7854	2.21961	0	1	2	1087.55	0.433916	4515	4515	79.7914	MS2	11/16
		mFLSFPTTK	3	0	CID	M1(Oxidation)	3.94037	2.20511	0	1	2	1087.55	0.922197	4289	4289	76.735	MS2	12/16
		mFLSFPTTK	3	0	CID	M1(Oxidation)	5.72089	2.18343	0	1	2	1087.55	-0.0543653	4285	4285	76.6882	MS2	10/16
		mFLSFPTTK	3	0	CID	M1(Oxidation)	1.82658	2.16894	0	1	2	1087.55	2.26497	5743	5743	80.8791	MS2	10/16
		mFLSFPTTK	3	0	CID	M1(Oxidation)	3.52118	2.14902	0	1	2	1087.55	0.189775	4827	4827	80.2638	MS2	11/16
		mFLSFPTTK	3	0	CID	M1(Oxidation)	5.72202	2.1438	0	1	2	1087.55	0.678057	4283	4283	76.6647	MS2	11/16
		mFLSFPTTK	3	0	CID	M1(Oxidation)	7.27879	2.12014	0	1	2	1087.55	1.28841	5389	5389	77.5101	MS2	9/16
		mFLSFPTTK	3	0	CID	M1(Oxidation)	5.40494	2.12007	0	1	2	1087.55	-0.420576	5727	5727	80.6546	MS2	9/16
		mFLSFPTTK	3	0	CID	M1(Oxidation)	7.58571	2.11757	0	1	2	1087.55	1.41048	5502	5502	80.4308	MS2	10/16
		mFLSFPTTK	3	0	CID	M1(Oxidation)	4.04446	2.104	0	1	2	1087.55	2.99739	4829	4829	80.2863	MS2	10/16
		mFLSFPTTK	3	0	CID	M1(Oxidation)	7.39908	2.10087	0	1	2	1087.55	0.678057	5374	5374	81.2114	MS2	12/16
		mFLSFPTTK	3	0	CID	M1(Oxidation)	7.97777	2.09269	0	1	2	1087.55	-1.76335	5656	5656	81.4836	MS2	10/16
		mFLSFPTTK	3	0	CID	M1(Oxidation)	12.0812	2.07135	0	1	2	1087.55	0.800127	5507	5507	80.4995	MS2	10/16
		mFLSFPTTK	3	0	CID	M1(Oxidation)	1	2.06102	0	1	2	1087.55	2.1429	5574	5574	80.9303	MS2	9/16
		mFLSFPTTK	3	0	CID	M1(Oxidation)	2.32252	2.02712	0.0586909	2	2	1087.55	-2.61784	5224	5224	80.9618	MS2	9/16
		mFLSFPTTK	3	0	CID	M1(Oxidation)	1.97701	2.02424	0	1	2	1087.55	1.16634	4857	4857	80.6108	MS2	10/16
	FLASVSTVLTSK	18.9107	2.22919	10.0568	2.22536					38.3406	2.75222	65.2051	3.05016	21.0367	2.13495	63.2114	3.11443	36.4569	2.40935	59.6816	2.74736	37.9933	3.02885	39.2583	2.48404	38.8689	2.45276	34.6884	2.39814	46.3689	2.54724	64.0914	2.92938	17.9416	2.8786			61.3026	2.19458	42.1132	2.7797
		Sequence	# Proteins	# Protein Groups	Activation Type	Modifications	Probability	XCorr	Δ Score	Rank	Charge	MH+ [Da]	ΔM [ppm]	First Scan	Last Scan	RT [min]	MSOrder	Ions Matched	Annotation
		FLASVSTVLTSK	5	1	CID		49.776	3.11443	0	1	2	1252.72	1.08661	5591	5591	81.0202	MS2	17/22
		FLASVSTVLTSK	5	0	CID		65.2051	3.05016	0	1	2	1252.72	0.842471	5721	5721	80.7275	MS2	17/22
		FLASVSTVLTSK	5	0	CID		14.8966	3.02885	0	1	2	1252.72	1.9411	4589	4589	80.8412	MS2	13/22
		FLASVSTVLTSK	5	0	CID		53.8557	2.95272	0	1	2	1252.72	0.7204	5725	5725	80.7821	MS2	16/22
		FLASVSTVLTSK	5	1	CID		63.2114	2.93878	0	1	2	1252.72	1.45282	5664	5664	81.832	MS2	16/22
		FLASVSTVLTSK	5	0	CID		53.9693	2.92938	0	1	2	1252.72	0.354189	4857	4857	81.1382	MS2	16/22
		FLASVSTVLTSK	5	0	CID		64.0914	2.91734	0	1	2	1252.72	0.964541	4845	4845	80.9622	MS2	17/22
		FLASVSTVLTSK	5	0	CID		14.2932	2.8786	0	1	2	1252.71	-2.81964	5215	5215	80.8418	MS2	15/22
		FLASVSTVLTSK	5	1	CID		61.1836	2.87389	0	1	2	1252.72	1.69696	5567	5567	80.7489	MS2	17/22
		FLASVSTVLTSK	5	0	CID		55.9761	2.84534	0	1	2	1252.72	0.47626	5737	5737	80.9558	MS2	17/22
		FLASVSTVLTSK	5	0	CID		40.2968	2.79295	0	1	2	1252.72	0.842471	4851	4851	81.05	MS2	17/22
		FLASVSTVLTSK	5	0	CID		42.1132	2.7797	0	1	2	1252.71	-1.23272	5383	5383	81.3426	MS2	16/22
		FLASVSTVLTSK	5	1	CID		56.9618	2.77946	0	1	2	1252.72	1.81903	5551	5551	80.5752	MS2	16/22
		FLASVSTVLTSK	5	0	CID		38.3406	2.75222	0	1	2	1252.71	-0.866514	5423	5423	77.9618	MS2	14/22
		FLASVSTVLTSK	5	0	CID		53.5854	2.74736	0	1	2	1252.72	1.08661	5517	5517	80.6388	MS2	16/22
		FLASVSTVLTSK	5	0	CID		55.4117	2.59408	0	1	2	1252.72	0.964541	5731	5731	80.8715	MS2	17/22
		FLASVSTVLTSK	5	0	CID		41.7713	2.58565	0	1	2	1252.72	0.47626	4842	4842	80.9238	MS2	17/22
		FLASVSTVLTSK	5	0	CID		36.5825	2.54981	0	1	2	1252.71	-0.256162	5376	5376	81.2437	MS2	15/22
		FLASVSTVLTSK	5	0	CID		46.3689	2.54724	0	1	2	1252.71	-0.622373	5752	5752	80.9935	MS2	14/22
		FLASVSTVLTSK	5	0	CID		17.9416	2.51101	0	1	2	1252.72	0.232119	5210	5210	80.7761	MS2	14/22
		FLASVSTVLTSK	5	0	CID		39.2583	2.48404	0	1	2	1252.71	-0.0120216	4838	4838	80.5409	MS2	15/22
		FLASVSTVLTSK	5	0	CID		59.6816	2.47881	0	1	2	1252.72	0.842471	5513	5513	80.5854	MS2	16/22
		FLASVSTVLTSK	5	0	CID		24.8521	2.45276	0	1	2	1252.72	1.20868	4743	4743	79.9806	MS2	14/22
		FLASVSTVLTSK	5	0	CID		40.0657	2.44576	0	1	2	1252.72	0.964541	5508	5508	80.5147	MS2	17/22
		FLASVSTVLTSK	5	0	CID		34.4855	2.40935	0	1	2	1252.72	0.47626	5601	5601	80.7	MS2	16/22
		FLASVSTVLTSK	5	0	CID		34.6884	2.39814	0	1	2	1252.72	0.7204	4874	4874	80.8313	MS2	15/22
		FLASVSTVLTSK	5	0	CID		14.0264	2.34831	0	1	2	1252.72	1.81903	5226	5226	80.9843	MS2	12/22
		FLASVSTVLTSK	5	0	CID		13.474	2.33652	0	1	2	1252.72	0.842471	4835	4835	80.5013	MS2	14/22
		FLASVSTVLTSK	5	0	CID		37.9933	2.32078	0	1	2	1252.72	1.9411	4586	4586	80.8014	MS2	14/22
		FLASVSTVLTSK	5	0	CID		30.3385	2.32053	0	1	2	1252.72	2.67353	5747	5747	80.9345	MS2	15/22
		FLASVSTVLTSK	5	0	CID		27.4755	2.31601	0	1	2	1252.72	4.13837	4854	4854	80.573	MS2	12/22
		FLASVSTVLTSK	5	0	CID		38.8689	2.30931	0	1	2	1252.71	-0.0120216	4741	4741	79.9574	MS2	13/22
		FLASVSTVLTSK	5	0	CID		20.2074	2.3068	0	1	2	1252.71	0.110049	5593	5593	80.5848	MS2	14/22
		FLASVSTVLTSK	5	0	CID		36.4569	2.29629	0	1	2	1252.72	1.57489	5605	5605	80.7545	MS2	16/22
		FLASVSTVLTSK	5	0	CID		29.3272	2.26476	0	1	2	1252.72	0.59833	4734	4734	79.8705	MS2	16/22
		FLASVSTVLTSK	5	0	CID		14.4329	2.25494	0	1	2	1252.71	-0.378233	5749	5749	80.9573	MS2	14/22
		FLASVSTVLTSK	5	0	CID		23.2124	2.23394	0	1	2	1252.71	-0.622373	4868	4868	80.7563	MS2	13/22
		FLASVSTVLTSK	5	0	CID		20.7822	2.23057	0	1	2	1252.71	-0.866514	5430	5430	78.0454	MS2	16/22
		FLASVSTVLTSK	5	0	CID		18.4878	2.22919	0	1	2	1252.72	0.232119	5458	5458	81.217	MS2	16/22
		FLASVSTVLTSK	5	0	CID		10.0568	2.22536	0	1	2	1252.72	2.7956	5563	5563	80.7709	MS2	15/22
		FLASVSTVLTSK	5	0	CID		20.847	2.21846	0	1	2	1252.72	0.354189	4828	4828	80.3937	MS2	12/22
		FLASVSTVLTSK	5	0	CID		30.7123	2.21657	0	1	2	1252.72	0.842471	5739	5739	80.824	MS2	14/22
		FLASVSTVLTSK	5	0	CID		25.1525	2.21532	0	1	2	1252.72	2.06317	4582	4582	80.7465	MS2	14/22
		FLASVSTVLTSK	5	0	CID		17.541	2.21415	0	1	2	1252.72	1.20868	5503	5503	80.446	MS2	15/22
		FLASVSTVLTSK	5	1	CID		14.643	2.19458	0	1	2	1252.72	1.57489	5298	5298	81.0536	MS2	12/22
		FLASVSTVLTSK	5	0	CID		14.6793	2.18385	0	1	2	1252.72	3.03974	4736	4736	79.8938	MS2	13/22
		FLASVSTVLTSK	5	0	CID		18.9107	2.18374	0	1	2	1252.72	2.91767	5453	5453	81.15	MS2	14/22
		FLASVSTVLTSK	5	0	CID		33.0727	2.18334	0	1	2	1252.72	1.33075	5372	5372	81.1864	MS2	15/22
		FLASVSTVLTSK	5	0	CID		21.9162	2.15402	0	1	2	1252.72	0.59833	4861	4861	80.6653	MS2	14/22
		FLASVSTVLTSK	5	1	CID		31.3986	2.14052	0	1	2	1252.71	-0.378233	5305	5305	81.1494	MS2	15/22
		FLASVSTVLTSK	5	0	CID		21.0367	2.13495	0	1	2	1252.71	-0.0120216	5774	5774	80.3615	MS2	15/22
		FLASVSTVLTSK	5	0	CID		19.568	2.12332	0	1	2	1252.72	0.7204	4592	4592	80.8828	MS2	14/22
		FLASVSTVLTSK	5	0	CID		35.5379	2.11659	0	1	2	1252.72	2.42938	5435	5435	78.1041	MS2	16/22
		FLASVSTVLTSK	5	1	CID		61.3026	2.1078	0	1	2	1252.71	-1.84308	5308	5308	81.1931	MS2	16/22
		FLASVSTVLTSK	5	0	CID		18.8704	2.02902	0	1	2	1252.72	0.232119	5462	5462	81.2693	MS2	14/22
		FLASVSTVLTSK	5	0	CID		12.7741	2.01699	0	1	2	1252.72	0.354189	5455	5455	81.1753	MS2	14/22
		FLASVSTVLTSK	5	0	CID		31.6755	2.00239	0	1	2	1252.72	0.964541	5432	5432	78.0682	MS2	14/22
	LRVDPVNFK											8.10143	2.30539			6.56103	2.7337			1	2.53744					5.74203	2.51986			9.27986	2.74374	10.2078	2.68102			5.01097	2.55886	4.35029	2.57828
		Sequence	# Proteins	# Protein Groups	Activation Type	Modifications	Probability	XCorr	Δ Score	Rank	Charge	MH+ [Da]	ΔM [ppm]	First Scan	Last Scan	RT [min]	MSOrder	Ions Matched	Annotation
		LRVDPVNFK	4	0	CID		9.27986	2.74374	0	1	3	1087.63	0.221485	4151	4151	59.9382	MS2	16/32
		LRVDPVNFK	4	1	CID		6.56103	2.7337	0	1	3	1087.63	0.862354	3919	3919	59.0869	MS2	15/32
		LRVDPVNFK	4	0	CID		1.0048	2.68102	0	1	3	1087.63	0.313038	3301	3301	59.2065	MS2	17/32
		LRVDPVNFK	4	0	CID		8.30731	2.66286	0	1	3	1087.63	-0.785595	3514	3514	62.3915	MS2	16/32
		LRVDPVNFK	4	0	CID		7.37687	2.63414	0	1	3	1087.63	-0.053173	4142	4142	59.8226	MS2	16/32
		LRVDPVNFK	4	0	CID		3.52762	2.61823	0	1	3	1087.63	-0.785595	3510	3510	62.3324	MS2	18/32
		LRVDPVNFK	4	1	CID		3.50552	2.60497	0	1	3	1087.63	0.129932	3924	3924	59.1469	MS2	15/32
		LRVDPVNFK	4	1	CID		4.35029	2.57828	0	1	3	1087.62	-1.70112	3705	3705	59.2209	MS2	14/32
		LRVDPVNFK	4	0	CID		1.97349	2.57482	0	1	3	1087.63	-0.510937	4145	4145	59.8599	MS2	17/32
		LRVDPVNFK	4	1	CID		3.70619	2.57385	0	1	3	1087.63	0.587696	3928	3928	59.194	MS2	17/32
		LRVDPVNFK	4	0	CID		4.65823	2.55886	0	1	3	1087.63	0.404591	4030	4030	58.9427	MS2	16/32
		LRVDPVNFK	4	0	CID		1	2.53744	0	1	3	1087.62	-1.33491	3870	3870	59.0246	MS2	15/32
		LRVDPVNFK	4	0	CID		1	2.53581	0	1	3	1087.63	-0.510937	3506	3506	62.2802	MS2	16/32
		LRVDPVNFK	4	1	CID		3.06833	2.53244	0	1	3	1087.63	0.862354	4163	4163	62.2445	MS2	15/32
		LRVDPVNFK	4	0	CID		5.74203	2.51986	0	1	3	1087.63	0.587696	3209	3209	58.9673	MS2	14/32
		LRVDPVNFK	4	0	CID		1	2.5118	0	1	3	1087.63	0.0383797	3854	3854	58.8181	MS2	17/32
		LRVDPVNFK	4	0	CID		1	2.30539	0	1	2	1087.63	0.601143	4162	4162	59.658	MS2	11/16
		LRVDPVNFK	4	0	CID		5.01097	2.30146	0	1	2	1087.63	-0.00920906	4025	4025	58.8797	MS2	10/16
		LRVDPVNFK	4	0	CID		1	2.25196	0	1	2	1087.63	0.112861	3296	3296	59.1423	MS2	10/16
		LRVDPVNFK	4	0	CID		8.10143	2.21078	0	1	2	1087.63	0.479072	4173	4173	59.8022	MS2	11/16
		LRVDPVNFK	4	0	CID		10.2078	2.18825	0	1	2	1087.63	0.479072	3299	3299	59.183	MS2	13/16
		LRVDPVNFK	4	0	CID		1	2.1439	0	1	2	1087.63	-0.863701	4170	4170	59.7648	MS2	10/16
		LRVDPVNFK	4	0	CID		4.11548	2.085	0	1	2	1087.63	0.479072	4160	4160	59.6344	MS2	11/16
		Sequence	# Proteins	# Protein Groups	Activation Type	Modifications	Probability	XCorr	Δ Score	Rank	Charge	MH+ [Da]	ΔM [ppm]	First Scan	Last Scan	RT [min]	MSOrder	Ions Matched	Annotation
		Sequence	# Proteins	# Protein Groups	Activation Type	Modifications	Probability	XCorr	Δ Score	Rank	Charge	MH+ [Da]	ΔM [ppm]	First Scan	Last Scan	RT [min]	MSOrder	Ions Matched	Annotation
		Sequence	# Proteins	# Protein Groups	Activation Type	Modifications	Probability	XCorr	Δ Score	Rank	Charge	MH+ [Da]	ΔM [ppm]	First Scan	Last Scan	RT [min]	MSOrder	Ions Matched	Annotation
		Sequence	# Proteins	# Protein Groups	Activation Type	Modifications	Probability	XCorr	Δ Score	Rank	Charge	MH+ [Da]	ΔM [ppm]	First Scan	Last Scan	RT [min]	MSOrder	Ions Matched	Annotation
		Sequence	# Proteins	# Protein Groups	Activation Type	Modifications	Probability	XCorr	Δ Score	Rank	Charge	MH+ [Da]	ΔM [ppm]	First Scan	Last Scan	RT [min]	MSOrder	Ions Matched	Annotation
gi119573007	92	10572.5	apolipoprotein A-II, isoform CRA_d [Homo sapiens]	52.17	41		2			1	6	2		4	1		2			2	11	2		8
	Sequence	Max. ProbabilityScore of A2	Max. XCorr of A2	Max. ProbabilityScore of B2	Max. XCorr of B2	Max. ProbabilityScore of C2	Max. XCorr of C2	Max. ProbabilityScore of D2	Max. XCorr of D2	Max. ProbabilityScore of E2	Max. XCorr of E2	Max. ProbabilityScore of F2	Max. XCorr of F2	Max. ProbabilityScore of G2	Max. XCorr of G2	Max. ProbabilityScore of H2	Max. XCorr of H2	Max. ProbabilityScore of I2	Max. XCorr of I2	Max. ProbabilityScore of J2	Max. XCorr of J2	Max. ProbabilityScore of K2	Max. XCorr of K2	Max. ProbabilityScore of L2	Max. XCorr of L2	Max. ProbabilityScore of M2	Max. XCorr of M2	Max. ProbabilityScore of N2	Max. XCorr of N2	Max. ProbabilityScore of O2	Max. XCorr of O2	Max. ProbabilityScore of P2	Max. XCorr of P2	Max. ProbabilityScore of Q2	Max. XCorr of Q2	Max. ProbabilityScore of R2	Max. XCorr of R2	Max. ProbabilityScore of S2	Max. XCorr of S2	Max. ProbabilityScore of T2	Max. XCorr of T2
	EPCVESLVSQYFQTVTDYGK			46.9181	3.98381																											43.7928	3.57526					56.1743	4.06391
		Sequence	# Proteins	# Protein Groups	Activation Type	Modifications	Probability	XCorr	Δ Score	Rank	Charge	MH+ [Da]	ΔM [ppm]	First Scan	Last Scan	RT [min]	MSOrder	Ions Matched	Annotation
		EPcVESLVSQYFQTVTDYGK	4	0	CID	C3(Carbamidomethyl)	56.1743	4.06391	0	1	2	2350.09	2.72816	8337	8337	124.107	MS2	20/38
		EPcVESLVSQYFQTVTDYGK	4	0	CID	C3(Carbamidomethyl)	43.0283	4.03192	0	1	2	2350.1	4.68128	8342	8342	124.18	MS2	22/38
		EPcVESLVSQYFQTVTDYGK	4	0	CID	C3(Carbamidomethyl)	46.9181	3.98381	0	1	2	2350.1	12.2496	8620	8620	123.44	MS2	22/38
		EPcVESLVSQYFQTVTDYGK	4	0	CID	C3(Carbamidomethyl)	22.0696	3.92633	0	1	2	2350.1	4.43714	8345	8345	124.217	MS2	23/38
		EPcVESLVSQYFQTVTDYGK	4	0	CID	C3(Carbamidomethyl)	31.811	3.88437	0	1	2	2350.1	7.12269	8352	8352	124.317	MS2	22/38
		EPcVESLVSQYFQTVTDYGK	4	1	CID	C3(Carbamidomethyl)	43.7928	3.57526	0	1	3	2350.09	-0.459116	8094	8094	123.51	MS2	27/76
		EPcVESLVSQYFQTVTDYGK	4	1	CID	C3(Carbamidomethyl)	31.3958	3.33921	0	1	3	2350.1	4.85094	8085	8085	123.396	MS2	26/76
		EPcVESLVSQYFQTVTDYGK	4	1	CID	C3(Carbamidomethyl)	28.4732	3.3109	0	1	3	2350.09	0.0902	8098	8098	123.565	MS2	26/76
		EPcVESLVSQYFQTVTDYGK	4	1	CID	C3(Carbamidomethyl)	22.1317	3.07849	0	1	2	2350.1	5.65785	8092	8092	123.485	MS2	18/38
	AGTELVNFLSYFVELGTQPATQ			39.4973	3.77406							49.151	4.10356	34.3551	3.59902			44.2404	4.54093	21.9777	3.0919			40.9049	3.3995					9.02067	3.30994	47.4931	4.50879	38.4779	4.0509			50.7839	3.12139
		Sequence	# Proteins	# Protein Groups	Activation Type	Modifications	Probability	XCorr	Δ Score	Rank	Charge	MH+ [Da]	ΔM [ppm]	First Scan	Last Scan	RT [min]	MSOrder	Ions Matched	Annotation
		AGTELVNFLSYFVELGTQPATQ	4	0	CID		37.4949	4.54093	0	1	3	2385.2	-0.000487499	11457	11457	149.678	MS2	30/84
		AGTELVNFLSYFVELGTQPATQ	4	1	CID		47.4931	4.50879	0	1	3	2385.19	-2.38086	10241	10241	149.604	MS2	33/84
		AGTELVNFLSYFVELGTQPATQ	4	0	CID		45.8286	4.10356	0	1	3	2385.2	1.64746	11938	11938	149.627	MS2	33/84
		AGTELVNFLSYFVELGTQPATQ	4	0	CID		38.4779	4.0509	0	1	3	2385.2	-0.366698	11109	11109	149.839	MS2	29/84
		AGTELVNFLSYFVELGTQPATQ	4	0	CID		41.7798	3.91523	0	1	3	2385.2	3.47852	11934	11934	149.578	MS2	31/84
		AGTELVNFLSYFVELGTQPATQ	4	0	CID		30.2068	3.91484	0	1	3	2385.2	3.47852	11936	11936	149.602	MS2	32/84
		AGTELVNFLSYFVELGTQPATQ	4	0	CID		39.4973	3.77406	0	1	3	2385.2	6.4082	10600	10600	150.124	MS2	30/84
		AGTELVNFLSYFVELGTQPATQ	4	1	CID		37.6618	3.70952	0	1	3	2385.2	1.83057	10248	10248	149.693	MS2	34/84
		AGTELVNFLSYFVELGTQPATQ	4	0	CID		34.3551	3.59902	0	1	3	2385.21	14.8311	12078	12078	149.957	MS2	30/84
		AGTELVNFLSYFVELGTQPATQ	4	1	CID		33.0046	3.56945	0	1	3	2385.2	6.04199	10244	10244	149.645	MS2	29/84
		AGTELVNFLSYFVELGTQPATQ	4	0	CID		21.6237	3.45294	0	1	3	2385.2	-0.366698	11121	11121	149.968	MS2	29/84
		AGTELVNFLSYFVELGTQPATQ	4	1	CID		17.4246	3.43949	0	1	3	2385.2	1.09815	10238	10238	149.563	MS2	28/84
		AGTELVNFLSYFVELGTQPATQ	4	0	CID		33.9434	3.3995	0	1	3	2385.21	9.88721	10714	10714	149.953	MS2	28/84
		AGTELVNFLSYFVELGTQPATQ	4	0	CID		42.134	3.33536	0	1	3	2385.2	2.74609	11464	11464	149.759	MS2	31/84
		AGTELVNFLSYFVELGTQPATQ	4	0	CID		44.2404	3.32176	0	1	3	2385.21	7.68994	11466	11466	149.784	MS2	30/84
		AGTELVNFLSYFVELGTQPATQ	4	0	CID		49.151	3.3106	0	1	3	2385.2	-0.183593	11931	11931	149.54	MS2	31/84
		AGTELVNFLSYFVELGTQPATQ	4	0	CID		9.02067	3.30994	0	1	3	2385.2	3.29541	11586	11586	149.79	MS2	29/84
		AGTELVNFLSYFVELGTQPATQ	4	0	CID		25.4967	3.29913	0	1	3	2385.21	8.23926	11462	11462	149.734	MS2	25/84
		AGTELVNFLSYFVELGTQPATQ	4	0	CID		40.9049	3.2755	0	1	3	2385.2	3.29541	10700	10700	149.803	MS2	28/84
		AGTELVNFLSYFVELGTQPATQ	4	0	CID		32.7485	3.27022	0	1	3	2385.2	2.74609	12074	12074	149.911	MS2	32/84
		AGTELVNFLSYFVELGTQPATQ	4	0	CID		50.7839	3.12139	0	1	3	2385.2	5.12647	10340	10340	150.262	MS2	31/84
		AGTELVNFLSYFVELGTQPATQ	4	0	CID		21.9777	3.0919	0	1	3	2385.2	0.365723	11503	11503	150.143	MS2	23/84
	EPCVESLVSQYFQTVTDYGKDLMEK									1	2.83975																			1	2.71334	1	2.82854					4.34061	3.46937
		Sequence	# Proteins	# Protein Groups	Activation Type	Modifications	Probability	XCorr	Δ Score	Rank	Charge	MH+ [Da]	ΔM [ppm]	First Scan	Last Scan	RT [min]	MSOrder	Ions Matched	Annotation
		EPcVESLVSQYFQTVTDYGKDLmEK	4	0	CID	C3(Carbamidomethyl) M23(Oxidation)	1	3.46937	0	1	3	2982.37	-8.46314	8421	8421	125.273	MS2	23/96
		EPcVESLVSQYFQTVTDYGKDLmEK	4	0	CID	C3(Carbamidomethyl) M23(Oxidation)	4.34061	3.24611	0	1	3	2982.37	-7.54761	8423	8423	125.3	MS2	18/96
		EPcVESLVSQYFQTVTDYGKDLmEK	4	0	CID	C3(Carbamidomethyl) M23(Oxidation)	1	2.8417	0	1	3	2982.35	-20.7312	8427	8427	125.355	MS2	20/96
		EPcVESLVSQYFQTVTDYGKDLmEK	4	0	CID	C3(Carbamidomethyl) M23(Oxidation)	1	2.83975	0	1	3	2982.36	-10.2942	9647	9647	124.528	MS2	23/96
		EPcVESLVSQYFQTVTDYGKDLmEK	4	1	CID	C3(Carbamidomethyl) M23(Oxidation)	1	2.82854	0	1	3	2982.38	5.08666	8159	8159	124.362	MS2	21/96
		EPcVESLVSQYFQTVTDYGKDLmEK	4	0	CID	C3(Carbamidomethyl) M23(Oxidation)	1	2.71334	0	1	3	2982.36	-13.407	9335	9335	124.822	MS2	17/96
	KAGTELVNFLSYFVELGTQPATQ											66.432	3.55872																			15.8351	3.1026
		Sequence	# Proteins	# Protein Groups	Activation Type	Modifications	Probability	XCorr	Δ Score	Rank	Charge	MH+ [Da]	ΔM [ppm]	First Scan	Last Scan	RT [min]	MSOrder	Ions Matched	Annotation
		KAGTELVNFLSYFVELGTQPATQ	4	0	CID		66.432	3.55872	0	1	2	2513.29	-0.291514	11075	11075	139.43	MS2	21/44
		KAGTELVNFLSYFVELGTQPATQ	4	0	CID		9.65606	3.1338	0	1	3	2513.29	-2.6243	11081	11081	139.499	MS2	30/88
		KAGTELVNFLSYFVELGTQPATQ	4	1	CID		9.21819	3.1026	0	1	3	2513.29	2.31955	9359	9359	139.138	MS2	23/88
		KAGTELVNFLSYFVELGTQPATQ	4	1	CID		15.8351	2.68611	0	1	3	2513.29	-0.42703	9367	9367	139.236	MS2	22/88
gi119630138	54	5975.98	hCG2040953 [Homo sapiens]	51.85	4		1										1			1					1
	Sequence	Max. ProbabilityScore of A2	Max. XCorr of A2	Max. ProbabilityScore of B2	Max. XCorr of B2	Max. ProbabilityScore of C2	Max. XCorr of C2	Max. ProbabilityScore of D2	Max. XCorr of D2	Max. ProbabilityScore of E2	Max. XCorr of E2	Max. ProbabilityScore of F2	Max. XCorr of F2	Max. ProbabilityScore of G2	Max. XCorr of G2	Max. ProbabilityScore of H2	Max. XCorr of H2	Max. ProbabilityScore of I2	Max. XCorr of I2	Max. ProbabilityScore of J2	Max. XCorr of J2	Max. ProbabilityScore of K2	Max. XCorr of K2	Max. ProbabilityScore of L2	Max. XCorr of L2	Max. ProbabilityScore of M2	Max. XCorr of M2	Max. ProbabilityScore of N2	Max. XCorr of N2	Max. ProbabilityScore of O2	Max. XCorr of O2	Max. ProbabilityScore of P2	Max. XCorr of P2	Max. ProbabilityScore of Q2	Max. XCorr of Q2	Max. ProbabilityScore of R2	Max. XCorr of R2	Max. ProbabilityScore of S2	Max. XCorr of S2	Max. ProbabilityScore of T2	Max. XCorr of T2
	AQPAGDPSAPTGQWQPESGFLHGNKTLK			1	3.1166																			1	3.06325					1	3.14614									1	3.22938
		Sequence	# Proteins	# Protein Groups	Activation Type	Modifications	Probability	XCorr	Δ Score	Rank	Charge	MH+ [Da]	ΔM [ppm]	First Scan	Last Scan	RT [min]	MSOrder	Ions Matched	Annotation
		AQPAGDPSAPTGQWQPEsGFLHGNKtLK	1	0	CID	S18(Phospho) T26(Phospho)	1	3.22938	0.131543	3	4	3079.45	79.8772	6386	6386	95.266	MS2	51/318
		AQPAGDPSAPTGQWQPEsGFLHGNKtLK	1	1	CID	S18(Phospho) T26(Phospho)	1	3.14614	0	1	4	3079.45	74.5061	6867	6867	94.7508	MS2	54/318
		AQPAGDPSAPTGQWQPEsGFLHGNKtLK	1	0	CID	S18(Phospho) T26(Phospho)	1	3.1166	0	1	4	3079.44	70.1116	6616	6616	95.3923	MS2	59/318
		AQPAGDPSAPTGQWQPEsGFLHGNKtLK	1	0	CID	S18(Phospho) T26(Phospho)	1	3.06325	0.0320995	2	4	3079.45	81.8303	5946	5946	94.1955	MS2	51/318
gi119621289	56	6007.91	hCG2041774 [Homo sapiens]	48.21	5				4								1
	Sequence	Max. ProbabilityScore of A2	Max. XCorr of A2	Max. ProbabilityScore of B2	Max. XCorr of B2	Max. ProbabilityScore of C2	Max. XCorr of C2	Max. ProbabilityScore of D2	Max. XCorr of D2	Max. ProbabilityScore of E2	Max. XCorr of E2	Max. ProbabilityScore of F2	Max. XCorr of F2	Max. ProbabilityScore of G2	Max. XCorr of G2	Max. ProbabilityScore of H2	Max. XCorr of H2	Max. ProbabilityScore of I2	Max. XCorr of I2	Max. ProbabilityScore of J2	Max. XCorr of J2	Max. ProbabilityScore of K2	Max. XCorr of K2	Max. ProbabilityScore of L2	Max. XCorr of L2	Max. ProbabilityScore of M2	Max. XCorr of M2	Max. ProbabilityScore of N2	Max. XCorr of N2	Max. ProbabilityScore of O2	Max. XCorr of O2	Max. ProbabilityScore of P2	Max. XCorr of P2	Max. ProbabilityScore of Q2	Max. XCorr of Q2	Max. ProbabilityScore of R2	Max. XCorr of R2	Max. ProbabilityScore of S2	Max. XCorr of S2	Max. ProbabilityScore of T2	Max. XCorr of T2
	KIFSGYLSPGSCLVACGPLRAALTQAR							1	3.36067															1	3.02349
		Sequence	# Proteins	# Protein Groups	Activation Type	Modifications	Probability	XCorr	Δ Score	Rank	Charge	MH+ [Da]	ΔM [ppm]	First Scan	Last Scan	RT [min]	MSOrder	Ions Matched	Annotation
		KIFSGYLSPGscLVACGPLRAALtQAR	1	1	CID	S11(Phospho) C12(Carbamidomethyl) T24(Phospho)	1	3.36067	0	1	5	2996.49	61.1502	7976	7976	103.03	MS2	69/408
		KIFsGYLSPGScLVACGPLRAALtQAR	1	1	CID	S4(Phospho) C12(Carbamidomethyl) T24(Phospho)	1	3.31262	0.014297	2	5	2996.49	61.1502	7976	7976	103.03	MS2	61/408
		KIFSGYLsPGScLVACGPLRAALtQAR	1	1	CID	S8(Phospho) C12(Carbamidomethyl) T24(Phospho)	1	3.18629	0.0518882	3	5	2996.49	61.1502	7976	7976	103.03	MS2	64/408
		KIFSGyLSPGScLVACGPLRAALtQAR	1	1	CID	Y6(Phospho) C12(Carbamidomethyl) T24(Phospho)	1	3.05407	0.0912307	4	5	2996.49	61.1502	7976	7976	103.03	MS2	64/408
		KIFSGYLSPGscLVACGPLRAALtQAR	1	0	CID	S11(Phospho) C12(Carbamidomethyl) T24(Phospho)	1	3.02349	0.0184214	2	5	2996.49	62.0657	6532	6532	101.352	MS2	77/408
gi281185642	94	10354.9	immunoglobulin M heavy chain variable region [Homo sapiens]	41.49	7											1					6
	Sequence	Max. ProbabilityScore of A2	Max. XCorr of A2	Max. ProbabilityScore of B2	Max. XCorr of B2	Max. ProbabilityScore of C2	Max. XCorr of C2	Max. ProbabilityScore of D2	Max. XCorr of D2	Max. ProbabilityScore of E2	Max. XCorr of E2	Max. ProbabilityScore of F2	Max. XCorr of F2	Max. ProbabilityScore of G2	Max. XCorr of G2	Max. ProbabilityScore of H2	Max. XCorr of H2	Max. ProbabilityScore of I2	Max. XCorr of I2	Max. ProbabilityScore of J2	Max. XCorr of J2	Max. ProbabilityScore of K2	Max. XCorr of K2	Max. ProbabilityScore of L2	Max. XCorr of L2	Max. ProbabilityScore of M2	Max. XCorr of M2	Max. ProbabilityScore of N2	Max. XCorr of N2	Max. ProbabilityScore of O2	Max. XCorr of O2	Max. ProbabilityScore of P2	Max. XCorr of P2	Max. ProbabilityScore of Q2	Max. XCorr of Q2	Max. ProbabilityScore of R2	Max. XCorr of R2	Max. ProbabilityScore of S2	Max. XCorr of S2	Max. ProbabilityScore of T2	Max. XCorr of T2
	CSQEFQGRVTLTTDTSAGTAYMELSSLRSEDTAVYYCGR																					1	3.05136									1	3.15122
		Sequence	# Proteins	# Protein Groups	Activation Type	Modifications	Probability	XCorr	Δ Score	Rank	Charge	MH+ [Da]	ΔM [ppm]	First Scan	Last Scan	RT [min]	MSOrder	Ions Matched	Annotation
		CSQEFQGRVTLtTDTSAGTAymELSSLRSEDTAVYYCGR	1	1	CID	T12(Phospho) Y21(Phospho) M22(Oxidation)	1	3.15122	0	1	4	4473.09	211.109	6773	6773	106.33	MS2	63/450
		CSQEFQGRVtLTTDTSAGTAymELSSLRSEDTAVYYCGR	1	1	CID	T10(Phospho) Y21(Phospho) M22(Oxidation)	1	3.12218	0.00921762	2	4	4473.09	211.109	6773	6773	106.33	MS2	64/450
		CSQEFQGRVTLTtDTSAGTAymELSSLRSEDTAVYYCGR	1	1	CID	T13(Phospho) Y21(Phospho) M22(Oxidation)	1	3.11968	0.0100083	3	4	4473.09	211.109	6773	6773	106.33	MS2	61/450
		CSQEFQGRVTLTTDtSAGTAymELSSLRSEDTAVYYCGR	1	1	CID	T15(Phospho) Y21(Phospho) M22(Oxidation)	1	3.06559	0.0271739	5	4	4473.09	211.109	6773	6773	106.33	MS2	60/450
		CSQEFQGRVtLTTDTSAGTAYmELsSLRSEDTAVYYCGR	1	0	CID	T10(Phospho) M22(Oxidation) S25(Phospho)	1	3.05136	0.103393	5	4	4473.1	219.898	6656	6656	105.722	MS2	59/450
		CSQEFQGRVTLtTDTSAGTAYmELSsLRSEDTAVYYCGR	1	1	CID	T12(Phospho) M22(Oxidation) S26(Phospho)	1	3.01426	0.043463	6	4	4473.09	211.109	6773	6773	106.33	MS2	59/450
		CSQEFQGRVtLTTDTSAGTAYmELSsLRSEDTAVYYCGR	1	1	CID	T10(Phospho) M22(Oxidation) S26(Phospho)	1	3.01256	0.0440029	7	4	4473.09	211.109	6773	6773	106.33	MS2	60/450
gi119620511	39	4319.29	ribosomal protein S27a, isoform CRA_a [Homo sapiens]	41.03	4						2					2
	Sequence	Max. ProbabilityScore of A2	Max. XCorr of A2	Max. ProbabilityScore of B2	Max. XCorr of B2	Max. ProbabilityScore of C2	Max. XCorr of C2	Max. ProbabilityScore of D2	Max. XCorr of D2	Max. ProbabilityScore of E2	Max. XCorr of E2	Max. ProbabilityScore of F2	Max. XCorr of F2	Max. ProbabilityScore of G2	Max. XCorr of G2	Max. ProbabilityScore of H2	Max. XCorr of H2	Max. ProbabilityScore of I2	Max. XCorr of I2	Max. ProbabilityScore of J2	Max. XCorr of J2	Max. ProbabilityScore of K2	Max. XCorr of K2	Max. ProbabilityScore of L2	Max. XCorr of L2	Max. ProbabilityScore of M2	Max. XCorr of M2	Max. ProbabilityScore of N2	Max. XCorr of N2	Max. ProbabilityScore of O2	Max. XCorr of O2	Max. ProbabilityScore of P2	Max. XCorr of P2	Max. ProbabilityScore of Q2	Max. XCorr of Q2	Max. ProbabilityScore of R2	Max. XCorr of R2	Max. ProbabilityScore of S2	Max. XCorr of S2	Max. ProbabilityScore of T2	Max. XCorr of T2
	TITLEVEPSDTIENVK											30.5756	3.21347									41.3093	3.0964
		Sequence	# Proteins	# Protein Groups	Activation Type	Modifications	Probability	XCorr	Δ Score	Rank	Charge	MH+ [Da]	ΔM [ppm]	First Scan	Last Scan	RT [min]	MSOrder	Ions Matched	Annotation
		TITLEVEPSDTIENVK	9	1	CID		30.5756	3.21347	0	1	2	1787.93	3.20829	5781	5781	81.6142	MS2	17/30
		TITLEVEPSDTIENVK	9	0	CID		31.7035	3.0964	0	1	2	1787.93	3.94071	4637	4637	81.4937	MS2	16/30
		TITLEVEPSDTIENVK	9	1	CID		29.0281	3.07337	0	1	2	1787.93	0.522744	5759	5759	81.2846	MS2	18/30
		TITLEVEPSDTIENVK	9	0	CID		41.3093	2.05601	0	1	2	1787.93	-2.04073	4661	4661	81.8013	MS2	16/30
gi119569125	63	6918.42	hCG2041834 [Homo sapiens]	39.68	9									7						2
	Sequence	Max. ProbabilityScore of A2	Max. XCorr of A2	Max. ProbabilityScore of B2	Max. XCorr of B2	Max. ProbabilityScore of C2	Max. XCorr of C2	Max. ProbabilityScore of D2	Max. XCorr of D2	Max. ProbabilityScore of E2	Max. XCorr of E2	Max. ProbabilityScore of F2	Max. XCorr of F2	Max. ProbabilityScore of G2	Max. XCorr of G2	Max. ProbabilityScore of H2	Max. XCorr of H2	Max. ProbabilityScore of I2	Max. XCorr of I2	Max. ProbabilityScore of J2	Max. XCorr of J2	Max. ProbabilityScore of K2	Max. XCorr of K2	Max. ProbabilityScore of L2	Max. XCorr of L2	Max. ProbabilityScore of M2	Max. XCorr of M2	Max. ProbabilityScore of N2	Max. XCorr of N2	Max. ProbabilityScore of O2	Max. XCorr of O2	Max. ProbabilityScore of P2	Max. XCorr of P2	Max. ProbabilityScore of Q2	Max. XCorr of Q2	Max. ProbabilityScore of R2	Max. XCorr of R2	Max. ProbabilityScore of S2	Max. XCorr of S2	Max. ProbabilityScore of T2	Max. XCorr of T2
	FKSSSLPRTECHSTPSLPISLPGGR																	1	2.96414											1	2.64594
		Sequence	# Proteins	# Protein Groups	Activation Type	Modifications	Probability	XCorr	Δ Score	Rank	Charge	MH+ [Da]	ΔM [ppm]	First Scan	Last Scan	RT [min]	MSOrder	Ions Matched	Annotation
		FKSssLPRTECHstPSLPISLPGGR	1	1	CID	S4(Phospho) S5(Phospho) S13(Phospho) T14(Phospho)	1	2.96414	0	1	3	2974.34	106.083	7864	7864	108.58	MS2	48/280
		FKssSLPRTECHstPSLPISLPGGR	1	1	CID	S3(Phospho) S4(Phospho) S13(Phospho) T14(Phospho)	1	2.9631	0.000350211	2	3	2974.34	106.083	7864	7864	108.58	MS2	48/280
		FKsSsLPRTECHstPSLPISLPGGR	1	1	CID	S3(Phospho) S5(Phospho) S13(Phospho) T14(Phospho)	1	2.83627	0.0431407	3	3	2974.34	106.083	7864	7864	108.58	MS2	47/280
		FKSssLPRTECHsTPsLPISLPGGR	1	1	CID	S4(Phospho) S5(Phospho) S13(Phospho) S16(Phospho)	1	2.74099	0.0752816	4	3	2974.34	106.083	7864	7864	108.58	MS2	46/280
		FKssSLPRTECHsTPsLPISLPGGR	1	1	CID	S3(Phospho) S4(Phospho) S13(Phospho) S16(Phospho)	1	2.72568	0.0804489	5	3	2974.34	106.083	7864	7864	108.58	MS2	46/280
		FKSssLPRTECHsTPsLPISLPGGR	1	0	CID	S4(Phospho) S5(Phospho) S13(Phospho) S16(Phospho)	1	2.64594	0	1	3	2974.34	106.632	8030	8030	108.973	MS2	44/280
		FKsSsLPRTECHsTPsLPISLPGGR	1	1	CID	S3(Phospho) S5(Phospho) S13(Phospho) S16(Phospho)	1	2.61312	0.118422	6	3	2974.34	106.083	7864	7864	108.58	MS2	45/280
		FKSssLPRTECHstPSLPISLPGGR	1	0	CID	S4(Phospho) S5(Phospho) S13(Phospho) T14(Phospho)	1	2.60484	0.0155352	2	3	2974.34	106.632	8030	8030	108.973	MS2	46/280
		FKSSsLPRtECHstPSLPISLPGGR	1	1	CID	S5(Phospho) T9(Phospho) S13(Phospho) T14(Phospho)	1	2.51101	0.152871	7	3	2974.34	106.083	7864	7864	108.58	MS2	42/280
gi119621039	102	10973.6	abhydrolase domain containing 1, isoform CRA_d [Homo sapiens]	39.22	7																7
	Sequence	Max. ProbabilityScore of A2	Max. XCorr of A2	Max. ProbabilityScore of B2	Max. XCorr of B2	Max. ProbabilityScore of C2	Max. XCorr of C2	Max. ProbabilityScore of D2	Max. XCorr of D2	Max. ProbabilityScore of E2	Max. XCorr of E2	Max. ProbabilityScore of F2	Max. XCorr of F2	Max. ProbabilityScore of G2	Max. XCorr of G2	Max. ProbabilityScore of H2	Max. XCorr of H2	Max. ProbabilityScore of I2	Max. XCorr of I2	Max. ProbabilityScore of J2	Max. XCorr of J2	Max. ProbabilityScore of K2	Max. XCorr of K2	Max. ProbabilityScore of L2	Max. XCorr of L2	Max. ProbabilityScore of M2	Max. XCorr of M2	Max. ProbabilityScore of N2	Max. XCorr of N2	Max. ProbabilityScore of O2	Max. XCorr of O2	Max. ProbabilityScore of P2	Max. XCorr of P2	Max. ProbabilityScore of Q2	Max. XCorr of Q2	Max. ProbabilityScore of R2	Max. XCorr of R2	Max. ProbabilityScore of S2	Max. XCorr of S2	Max. ProbabilityScore of T2	Max. XCorr of T2
	QPDSSQDPDPTTQPIVLLLPGITGSSQETYVLHLVNQALR																															1	3.28363
		Sequence	# Proteins	# Protein Groups	Activation Type	Modifications	Probability	XCorr	Δ Score	Rank	Charge	MH+ [Da]	ΔM [ppm]	First Scan	Last Scan	RT [min]	MSOrder	Ions Matched	Annotation
		QPDsSQDPDPtTQPIVLLLPGITGSSQETYVLHLVNQALR	3	1	CID	S4(Phospho) T11(Phospho)	1	3.28363	0	1	4	4488.12	-51.0019	8075	8075	123.256	MS2	61/462
		QPDsSQDPDPtTQPIVLLLPGITGSSQETYVLHLVNQALR	3	1	CID	S4(Phospho) T11(Phospho)	1	3.27048	0	1	4	4488.11	-62.2324	7393	7393	114.464	MS2	53/462
		QPDsSQDPDPTtQPIVLLLPGITGSSQETYVLHLVNQALR	3	1	CID	S4(Phospho) T12(Phospho)	1	3.26115	0.00285302	2	4	4488.11	-62.2324	7393	7393	114.464	MS2	54/462
		QPDSsQDPDPtTQPIVLLLPGITGSSQETYVLHLVNQALR	3	1	CID	S5(Phospho) T11(Phospho)	1	3.18223	0.0308814	2	4	4488.12	-51.0019	8075	8075	123.256	MS2	59/462
		QPDSsQDPDPtTQPIVLLLPGITGSSQETYVLHLVNQALR	3	1	CID	S5(Phospho) T11(Phospho)	1	3.14414	0.0386293	3	4	4488.11	-62.2324	7393	7393	114.464	MS2	52/462
		QPDSsQDPDPTtQPIVLLLPGITGSSQETYVLHLVNQALR	3	1	CID	S5(Phospho) T12(Phospho)	1	3.11866	0.0464211	4	4	4488.11	-62.2324	7393	7393	114.464	MS2	53/462
		QPDsSQDPDPTtQPIVLLLPGITGSSQETYVLHLVNQALR	3	1	CID	S4(Phospho) T12(Phospho)	1	3.07452	0.0636831	3	4	4488.12	-51.0019	8075	8075	123.256	MS2	62/462
gi291463533	127	13752.9	Chain B, Wild Type Human Transthyretin (Ttr) Complexed With Genistein (Ttrwt:gen) Ph 7.5	38.58	18	2						1			1		1	2		1	3	1		5	1
	Sequence	Max. ProbabilityScore of A2	Max. XCorr of A2	Max. ProbabilityScore of B2	Max. XCorr of B2	Max. ProbabilityScore of C2	Max. XCorr of C2	Max. ProbabilityScore of D2	Max. XCorr of D2	Max. ProbabilityScore of E2	Max. XCorr of E2	Max. ProbabilityScore of F2	Max. XCorr of F2	Max. ProbabilityScore of G2	Max. XCorr of G2	Max. ProbabilityScore of H2	Max. XCorr of H2	Max. ProbabilityScore of I2	Max. XCorr of I2	Max. ProbabilityScore of J2	Max. XCorr of J2	Max. ProbabilityScore of K2	Max. XCorr of K2	Max. ProbabilityScore of L2	Max. XCorr of L2	Max. ProbabilityScore of M2	Max. XCorr of M2	Max. ProbabilityScore of N2	Max. XCorr of N2	Max. ProbabilityScore of O2	Max. XCorr of O2	Max. ProbabilityScore of P2	Max. XCorr of P2	Max. ProbabilityScore of Q2	Max. XCorr of Q2	Max. ProbabilityScore of R2	Max. XCorr of R2	Max. ProbabilityScore of S2	Max. XCorr of S2	Max. ProbabilityScore of T2	Max. XCorr of T2
	AADDTWEPFASGK	48.2068	3.17496											35.9189	2.432					30.1561	2.68706			42.7407	2.82419	55.9086	3.22824			10.6211	2.78492			41.1498	2.607			39.1037	3.273	48.0322	2.96959
		Sequence	# Proteins	# Protein Groups	Activation Type	Modifications	Probability	XCorr	Δ Score	Rank	Charge	MH+ [Da]	ΔM [ppm]	First Scan	Last Scan	RT [min]	MSOrder	Ions Matched	Annotation
		AADDTWEPFASGK	6	1	CID		39.1037	3.273	0	1	2	1394.62	0.977314	4935	4935	75.9061	MS2	14/24
		AADDTWEPFASGK	6	0	CID		55.9086	3.22824	0	1	2	1394.62	1.4656	4360	4360	74.7665	MS2	13/24
		AADDTWEPFASGK	6	0	CID		48.2068	3.17496	0	1	2	1394.62	1.58767	5088	5088	76.0095	MS2	15/24
		AADDTWEPFASGK	6	0	CID		40.2832	2.99694	0	1	2	1394.63	2.6863	5084	5084	75.9526	MS2	14/24
		AADDTWEPFASGK	6	0	CID		48.0322	2.96959	0	1	2	1394.62	-0.365459	5037	5037	76.4325	MS2	13/24
		AADDTWEPFASGK	6	1	CID		32.8227	2.91772	0	1	2	1394.62	-1.46409	4920	4920	75.6933	MS2	12/24
		AADDTWEPFASGK	6	1	CID		38.77	2.89664	0	1	2	1394.62	-0.6096	4918	4918	75.6675	MS2	13/24
		AADDTWEPFASGK	6	0	CID		42.7407	2.82419	0	1	2	1394.63	3.41872	4473	4473	75.6556	MS2	14/24
		AADDTWEPFASGK	6	0	CID		15.6922	2.822	0	1	2	1394.63	3.05251	4332	4332	74.4027	MS2	11/24
		AADDTWEPFASGK	6	0	CID		10.6211	2.78492	0	1	2	1394.62	1.34353	5336	5336	75.4866	MS2	13/24
		AADDTWEPFASGK	6	1	CID		36.3577	2.7539	0	1	2	1394.62	0.000751875	4945	4945	76.0533	MS2	16/24
		AADDTWEPFASGK	6	0	CID		30.1561	2.68706	0	1	2	1394.63	5.86013	5115	5115	75.3016	MS2	13/24
		AADDTWEPFASGK	6	0	CID		41.1498	2.607	0	1	2	1394.62	1.22146	4801	4801	75.5299	MS2	15/24
		AADDTWEPFASGK	6	0	CID		35.9189	2.432	0	1	2	1394.63	3.41872	5460	5460	76.3024	MS2	12/24
	YTIAALLSPYSYSTTAVVTNPKE																															17.9332	3.23637
		Sequence	# Proteins	# Protein Groups	Activation Type	Modifications	Probability	XCorr	Δ Score	Rank	Charge	MH+ [Da]	ΔM [ppm]	First Scan	Last Scan	RT [min]	MSOrder	Ions Matched	Annotation
		YTIAALLSPYSYSTTAVVTNPKE	4	1	CID		17.9332	3.23637	0	1	3	2489.29	8.82881	6942	6942	108.524	MS2	25/88
		YTIAALLSPYSYSTTAVVTNPKE	4	1	CID		1	2.94657	0	1	3	2489.28	0.222852	6955	6955	108.703	MS2	22/88
		YTIAALLSPYSYSTTAVVTNPKE	4	1	CID		5.01092	2.80707	0	1	3	2489.28	-1.05889	6961	6961	108.787	MS2	24/88
	GSPAINVAVHVFR																																					34.9957	2.87392
		Sequence	# Proteins	# Protein Groups	Activation Type	Modifications	Probability	XCorr	Δ Score	Rank	Charge	MH+ [Da]	ΔM [ppm]	First Scan	Last Scan	RT [min]	MSOrder	Ions Matched	Annotation
		GSPAINVAVHVFR	4	1	CID		34.9957	2.87392	0	1	2	1366.76	-1.93362	4900	4900	75.4216	MS2	16/24
		Sequence	# Proteins	# Protein Groups	Activation Type	Modifications	Probability	XCorr	Δ Score	Rank	Charge	MH+ [Da]	ΔM [ppm]	First Scan	Last Scan	RT [min]	MSOrder	Ions Matched	Annotation
		Sequence	# Proteins	# Protein Groups	Activation Type	Modifications	Probability	XCorr	Δ Score	Rank	Charge	MH+ [Da]	ΔM [ppm]	First Scan	Last Scan	RT [min]	MSOrder	Ions Matched	Annotation
		Sequence	# Proteins	# Protein Groups	Activation Type	Modifications	Probability	XCorr	Δ Score	Rank	Charge	MH+ [Da]	ΔM [ppm]	First Scan	Last Scan	RT [min]	MSOrder	Ions Matched	Annotation
		Sequence	# Proteins	# Protein Groups	Activation Type	Modifications	Probability	XCorr	Δ Score	Rank	Charge	MH+ [Da]	ΔM [ppm]	First Scan	Last Scan	RT [min]	MSOrder	Ions Matched	Annotation
		Sequence	# Proteins	# Protein Groups	Activation Type	Modifications	Probability	XCorr	Δ Score	Rank	Charge	MH+ [Da]	ΔM [ppm]	First Scan	Last Scan	RT [min]	MSOrder	Ions Matched	Annotation
gi295789308	153	15778.9	Chain B, Human Sod1 D124v Variant	36.6	11	1	1									5	4
	Sequence	Max. ProbabilityScore of A2	Max. XCorr of A2	Max. ProbabilityScore of B2	Max. XCorr of B2	Max. ProbabilityScore of C2	Max. XCorr of C2	Max. ProbabilityScore of D2	Max. XCorr of D2	Max. ProbabilityScore of E2	Max. XCorr of E2	Max. ProbabilityScore of F2	Max. XCorr of F2	Max. ProbabilityScore of G2	Max. XCorr of G2	Max. ProbabilityScore of H2	Max. XCorr of H2	Max. ProbabilityScore of I2	Max. XCorr of I2	Max. ProbabilityScore of J2	Max. XCorr of J2	Max. ProbabilityScore of K2	Max. XCorr of K2	Max. ProbabilityScore of L2	Max. XCorr of L2	Max. ProbabilityScore of M2	Max. XCorr of M2	Max. ProbabilityScore of N2	Max. XCorr of N2	Max. ProbabilityScore of O2	Max. XCorr of O2	Max. ProbabilityScore of P2	Max. XCorr of P2	Max. ProbabilityScore of Q2	Max. XCorr of Q2	Max. ProbabilityScore of R2	Max. XCorr of R2	Max. ProbabilityScore of S2	Max. XCorr of S2	Max. ProbabilityScore of T2	Max. XCorr of T2
	AVCVLKGDGPVQGIINFEQK	82.6102	3.9416																			62.86	3.3538
		Sequence	# Proteins	# Protein Groups	Activation Type	Modifications	Probability	XCorr	Δ Score	Rank	Charge	MH+ [Da]	ΔM [ppm]	First Scan	Last Scan	RT [min]	MSOrder	Ions Matched	Annotation
		AVcVLKGDGPVQGIINFEQK	4	0	CID	C3(Carbamidomethyl)	82.6102	3.9416	0	1	3	2172.15	3.31915	5998	5998	88.7385	MS2	28/76
		AVCVLKGDGPVQGIINFEQK	4	1	CID		61.7942	3.3538	0	1	3	2115.13	0.430118	5348	5348	90.3327	MS2	30/76
		AVCVLKGDGPVQGIINFEQK	4	1	CID		62.86	3.25895	0	1	3	2115.14	8.66986	5365	5365	90.55	MS2	29/76
	HVGDLGNVTADKDGVADVSIEDSVISLSGDHCIIGR			300	6.90215																	300	6.24084	300	6.74609
		Sequence	# Proteins	# Protein Groups	Activation Type	Modifications	Probability	XCorr	Δ Score	Rank	Charge	MH+ [Da]	ΔM [ppm]	First Scan	Last Scan	RT [min]	MSOrder	Ions Matched	Annotation
		HVGDLGNVTADKDGVADVSIEDSVISLSGDHcIIGR	3	0	CID	C32(Carbamidomethyl)	300	6.90215	0	1	4	3720.84	23.0233	6778	6778	97.5824	MS2	50/210
		HVGDLGNVTADKDGVADVSIEDSVISLSGDHcIIGR	3	0	CID	C32(Carbamidomethyl)	300	6.74609	0	1	4	3720.81	-3.34393	6122	6122	96.2137	MS2	52/210
		HVGDLGNVTADKDGVADVSIEDSVISLSGDHcIIGR	3	1	CID	C32(Carbamidomethyl)	119.355	6.24084	0	1	4	3720.83	12.5252	5969	5969	97.5277	MS2	49/210
		HVGDLGNVTADKDGVADVSIEDSVISLSGDHcIIGR	3	1	CID	C32(Carbamidomethyl)	300	5.19594	0	1	4	3720.82	3.49201	5976	5976	97.6224	MS2	43/210
		HVGDLGNVTADKDGVADVSIEDSVISLSGDHcIIGR	3	0	CID	C32(Carbamidomethyl)	122.052	5.11775	0	1	4	3720.82	4.22443	6124	6124	96.2383	MS2	48/210
		HVGDLGNVTADKDGVADVSIEDSVISLSGDHcIIGR	3	0	CID	C32(Carbamidomethyl)	116.998	4.65492	0	1	4	3720.82	9.35138	6115	6115	96.1249	MS2	45/210
		HVGDLGNVTADKDGVADVSIEDSVISLSGDHcIIGR	3	0	CID	C32(Carbamidomethyl)	42.0333	3.76173	0	1	5	3720.81	-1.34322	6143	6143	96.5023	MS2	55/280
	GDGPVQGIINFEQK																					21.1689	2.31184
		Sequence	# Proteins	# Protein Groups	Activation Type	Modifications	Probability	XCorr	Δ Score	Rank	Charge	MH+ [Da]	ΔM [ppm]	First Scan	Last Scan	RT [min]	MSOrder	Ions Matched	Annotation
		GDGPVQGIINFEQK	5	1	CID		21.1689	2.31184	0	1	2	1501.77	2.282	4721	4721	82.6263	MS2	11/26
		Sequence	# Proteins	# Protein Groups	Activation Type	Modifications	Probability	XCorr	Δ Score	Rank	Charge	MH+ [Da]	ΔM [ppm]	First Scan	Last Scan	RT [min]	MSOrder	Ions Matched	Annotation
		Sequence	# Proteins	# Protein Groups	Activation Type	Modifications	Probability	XCorr	Δ Score	Rank	Charge	MH+ [Da]	ΔM [ppm]	First Scan	Last Scan	RT [min]	MSOrder	Ions Matched	Annotation
[truncated: 13,518 more rows]
